# Supplementary material for: Nutrient Adequacy of Global Food Production
Source: Front Nutr. 2021 Nov 29;8:739755. doi: 10.3389/fnut.2021.739755 (PMC8667339; doi:10.3389/fnut.2021.739755)
Supplement: Supplementary file 1 [file Data_Sheet_1.xlsx]

## Sheet: Cover page
Supplementary Information
Nutrient Adequacy of Global Food Production
Canxi Chen1, Abhishek Chaudhary2*, Alexander Mathys1
1Institute of Food, Nutrition and Health, ETH Zurich, Schmelzbergstrasse 9, Zurich 8092, Switzerland
2Department of Civil Engineering, Indian Institute of Technology (IIT) Kanpur, 208016 Kanpur, India
*Corresponding author E-mail: abhishekc@iitk.ac.in ; Phone: +91 512 259 2087; Fax: +91 512 259 7395
This file contains:
Table S1. Food group specific contribution to the national total production of different nutrients.
Table S2. Food group specific contribution to the regional total production (average of year 2011-2014) of different nutrients.
Table S3: Adequacy ratio per country per nutrient (average of year 2011-2014). For each nutrient each country, the value is calcuated as the ratio between the average annual produced amount across year 2011-2014 and the average annual required amount across year 2011-2014.
Table S4: Population share with adequate nutrition (PAN) per country per nutrient (average of year 2011-2014).

## Sheet: Table S1
Table S1. Food group - specific contribution to the national total production of different nutrients.
Country Code	Country	Food group	Energy	Protein	Zinc	Iron	Calcium	Selenium	Magnesium	Vitamin C	Thiamine	Riboflavin	Niacin	Vitamin B6	Pathothenate	Vitamin B12	Folate	Vitamin A	Vitamin E	Vitamin K	Polyunsaturate fatty acids	Phosphorus	Manganese	Copper	Choline	Potassium	Fibre
1	Armenia	cereals	0.361374	0.308564	0.44297	0.473014	0.0517143	0.725416	0.466191	0.000460871	0.438909	0.0929363	0.501455	0.24952	0.236783	0	0.19904	0.00010915	0.276217	0.00587952	0.25643	0.394548	0.756846	0.428044	0.159799	0.158909	0.544605
1	Armenia	chicken	0.00628248	0.0177415	0.00836478	0.00404948	0.000399877	0.00411648	0.00333009	0	0.00465869	0.00765356	0.0218803	0.0150784	0.0117574	0.00880371	0.000198735	0	0.00308303	0.000101224	0.0194629	0.00729318	0.000134724	0.00256069	0.0120139	0.00840317	0
1	Armenia	dairy	0.230952	0.2786	0.17725	0.014183	0.646368	0.116527	0.137114	0.0101844	0.165162	0.472396	0.0364696	0.0907732	0.329301	0.598649	0.0830499	0.313722	0.0651613	0.0030945	0.213635	0.299144	0.0034987	0.0855741	0.23937	0.174193	0
1	Armenia	eggs	0.0253869	0.0515332	0.029627	0.03532	0.0150921	0.0500151	0.00769013	0	0.0070873	0.0585745	0.00119874	0.0202081	0.0666684	0.0583229	0.0378957	0.0541155	0.0484231	0.000153388	0.099127	0.0327114	0.000954249	0.0114125	0.241628	0.00898307	0
1	Armenia	fish	0.00888	0.031155	0.00795001	0.00599395	0.00308507	0.0153431	0.0085634	0.000662482	0.00733215	0.00574532	0.0317694	0.0152266	0.0162512	0.0738459	0.00550134	0.00796185	0.0242413	3.11791e-05	0.026649	0.0188321	0.00162563	0.00680239	0.0256241	0.00927521	0
1	Armenia	fruits	0.0863857	0.0333594	0.0281341	0.0575954	0.0307152	0.00285273	0.0618899	0.138912	0.0621879	0.179983	0.0606612	0.0634063	0.0738841	0	0.038832	0.0972047	0.174382	0.0212706	0.0376799	0.0300265	0.0706759	0.108246	0.0387159	0.114066	0.132941
1	Armenia	legumes	0.00312813	0.00466485	0.00342619	0.00651289	0.00198679	0.000845019	0.00574184	0.000511927	0.00653996	0.00157071	0.00178401	0.0024972	0.00198267	0	0.018229	5.80315e-07	0.000611475	0.00035134	0.00196618	0.00343538	0.0021152	0.00680243	0.00304472	0.00454854	0.00767325
1	Armenia	nuts	0.00654937	0.00353605	0.00396828	0.00340258	0.00150665	0.000438222	0.00573523	0.000144866	0.00350397	0.00107255	0.00104452	0.00362364	0.00145271	0	0.00449005	1.91518e-05	0.00403219	9.76719e-05	0.132279	0.00320813	0.00688147	0.0143494	0.00184758	0.00167389	0.00281742
1	Armenia	oil	0.000170065	0.000134876	0.000179022	0.000205125	0.000123195	7.43084e-05	0.00045061	1.72895e-06	0.000509351	3.70638e-05	8.7627e-05	0.000100977	7.6878e-05	0	0.000125335	0	2.56598e-05	3.94401e-06	0.00268794	0.000190682	0.000151498	0.000348403	0.000116563	9.48727e-05	0.00035485
1	Armenia	others	0	0	0	0	0	0	0	0	0	0	0	0	0	0	0	0	0	0	0	0	0	0	0	0	0
1	Armenia	pork	0.0172479	0.0197456	0.0179306	0.0271046	0.0271116	0.0171471	0.00327662	0.000359351	0.0384714	0.00824348	0.0160721	0.014072	0.00820367	0.0117754	0.000769952	0.000324753	0.00545612	0	0.0406691	0.0105827	0.000119615	0.00417183	0.0157525	0.00619523	0
1	Armenia	roots	0.0646652	0.0398641	0.032632	0.0764637	0.0152877	0.00308582	0.0697188	0.149694	0.066177	0.0194259	0.0795993	0.167759	0.0607148	0	0.0569836	0	0.00218272	0.00483734	0.0103619	0.0446434	0.0246265	0.0828365	0.0472581	0.130782	0.0719794
1	Armenia	ruminant_meat	0.0759611	0.105642	0.121059	0.0532952	0.00343985	0.0445184	0.016887	0	0.0220546	0.0322787	0.0922642	0.0533312	0.0239596	0.248599	0.0102535	0	0.0120794	0.00150097	0.0800666	0.0381819	0.000703456	0.0175889	0.0725828	0.0253578	0
1	Armenia	sugar	0.0198124	0.00019113	0.000451198	0.00399812	0.00566735	0.000560338	0.00150989	4.43043e-05	0	0.000269001	0.000541211	0.00137517	0.00159639	0	0.000289007	0	0	0	0	0.000201804	0.00069359	0.0021833	0.000574084	0.00234566	7.99388e-05
1	Armenia	vegetables	0.093205	0.105269	0.126057	0.238862	0.197502	0.0190603	0.211901	0.699025	0.177407	0.119814	0.155172	0.303028	0.167368	4.39124e-06	0.544342	0.526542	0.384105	0.962678	0.0789854	0.117001	0.130973	0.22908	0.141673	0.355173	0.23955
2	Afghanistan	cereals	0.820792	0.771484	0.835711	0.844133	0.283108	0.960125	0.864012	0	0.858949	0.347272	0.897581	0.79933	0.779779	0	0.764407	0.00351653	0.763519	0.0631468	0.612106	0.837697	0.938586	0.792697	0.675674	0.659627	0.89951
2	Afghanistan	chicken	0.00192179	0.00628275	0.00226301	0.00105009	0.000328573	0.000773444	0.00088444	0	0.00128322	0.00422278	0.00544258	0.00654987	0.00510657	0.00977961	0.000111875	0	0.00121625	0.000160181	0.00656511	0.00221291	2.34814e-05	0.000677414	0.00742169	0.00504084	0
2	Afghanistan	dairy	0.0630431	0.088445	0.0414965	0.00354108	0.474326	0.0175791	0.033025	0.0323529	0.0398435	0.231283	0.00955997	0.0353459	0.122006	0.55574	0.0388646	0.573634	0.0220734	0.00420486	0.0624896	0.0821884	0.000675564	0.0210574	0.128238	0.0929131	0
2	Afghanistan	eggs	0.00107271	0.00252562	0.0011085	0.00125092	0.00171176	0.0012994	0.000282102	0	0.000262851	0.00446965	4.08692e-05	0.00121391	0.00400152	0.00867559	0.00293499	0.0157351	0.00264013	3.35287e-05	0.00464383	0.001374	2.29371e-05	0.000418841	0.0206992	0.000743853	0
2	Afghanistan	fish	0.000346587	0.00137684	0.00041557	0.000294679	0.000506704	0.000211644	0.000258965	0.000250831	0.000291335	0.000277337	0.000386718	0.000535092	0.000762187	0.00646979	0.000325129	0.000538637	0.000513035	4.40598e-06	0.00118122	0.000935807	5.01632e-05	0.000177236	0.00176686	0.000673351	0
2	Afghanistan	fruits	0.0297473	0.0115281	0.00648472	0.0164326	0.0413002	0.000605974	0.0184445	0.390745	0.0252107	0.305975	0.011416	0.0395545	0.0211602	0	0.0235968	0.146197	0.0524646	0.0754424	0.0105347	0.00987906	0.0345742	0.0381446	0.02758	0.0750011	0.0382528
2	Afghanistan	legumes	0.00786531	0.0144654	0.0158782	0.0181353	0.0235815	0.000959386	0.0147705	0.0119751	0.0189889	0.00797306	0.00353936	0.00352107	0.00749781	0	0.00662205	0.00013036	0.00459948	0.000133331	0.0163891	0.00773587	0.00581368	0.0328719	0.00381026	0.0168764	0.018005
2	Afghanistan	nuts	0.00882988	0.00783871	0.00522717	0.00502546	0.0133452	0.000373604	0.0110465	0.0005302	0.00363988	0.0166692	0.00318016	0.00431989	0.00255748	0	0.00685745	0.000320909	0.0935611	0.000400443	0.0953924	0.00618816	0.00394806	0.013333	0.00701959	0.00728543	0.00528551
2	Afghanistan	oil	0.0105121	0.00848059	0.0150758	0.0237709	0.0663692	0.00337124	0.0195997	0.000161537	0.0133456	0.00553569	0.00568686	0.012924	0.000832959	0	0.0142451	0.000997972	0.00626621	0.000169701	0.128596	0.0102618	0.0047282	0.0528583	0.00539926	0.0063449	0.00774826
2	Afghanistan	others	0.00261774	0.00366454	0.00471572	0.0273601	0.0204492	0.000219163	0.00413871	0.00972724	0.00231341	0.00293716	0.00172659	0.00480646	0.00215408	0	0.000648434	0.00163155	4.46573e-06	2.87977e-05	0.0079254	0.00316139	0.00195323	0.00548156	9.74975e-07	0.00804288	0.00364169
2	Afghanistan	roots	0.00736986	0.00525963	0.00328918	0.0073875	0.00468015	0.000216016	0.00689882	0.112414	0.00679137	0.00399328	0.00737688	0.0271505	0.00982487	0	0.0119515	0	0.000320818	0.00285199	0.00130223	0.00504681	0.00159917	0.00816454	0.010877	0.0292294	0.006453
2	Afghanistan	ruminant_meat	0.0337593	0.0659886	0.0558627	0.0269151	0.0095376	0.0130837	0.00684131	0.000296073	0.012106	0.0434692	0.0444547	0.0268284	0.0191261	0.419335	0.0117634	0	0.00939804	0.00446986	0.0463046	0.0208334	0.000297141	0.0123262	0.0866179	0.0272651	0
2	Afghanistan	sugar	0.000892264	1.34763e-05	3.23882e-05	0.000143583	0.000527553	1.49204e-05	4.85751e-05	3.22886e-05	0	5.36645e-05	2.13591e-05	8.25668e-05	9.36784e-05	0	3.03669e-05	0	0	0	0	9.49007e-06	1.98171e-05	8.42371e-05	5.43838e-05	0.00018206	6.95499e-06
2	Afghanistan	vegetables	0.0112296	0.0126465	0.0124394	0.0245599	0.0602282	0.00116714	0.0197487	0.441514	0.0169742	0.0258688	0.00958688	0.0378379	0.0250983	0	0.117641	0.257298	0.0434233	0.848954	0.00656978	0.0124755	0.00770826	0.0217078	0.0248402	0.0707744	0.0210971
3	Albania	cereals	0.270879	0.237647	0.372862	0.397285	0.0320902	0.64618	0.398694	0	0.356638	0.0510821	0.476455	0.23159	0.192766	0	0.194266	0.000583393	0.187107	0.0165664	0.182712	0.312873	0.634434	0.33137	0.121012	0.143524	0.46181
3	Albania	chicken	0.0102475	0.0302556	0.0156865	0.00756708	0.000587728	0.00811137	0.00631594	0	0.00824677	0.00918801	0.0455714	0.0296543	0.0212069	0.0132951	0.000441315	0	0.00462598	0.000627795	0.0290295	0.0129004	0.000252785	0.00441338	0.0204901	0.0168056	0
3	Albania	dairy	0.290474	0.36635	0.251518	0.0210071	0.734776	0.168609	0.203559	0.0228224	0.22425	0.429754	0.0640449	0.138791	0.449667	0.657952	0.134473	0.530629	0.0747676	0.0146766	0.240505	0.412368	0.00586602	0.118239	0.314439	0.27511	0
3	Albania	eggs	0.0226868	0.0482047	0.0304618	0.0359066	0.0121474	0.0540278	0.00799036	0	0.00676565	0.0385542	0.00136127	0.0217889	0.0658989	0.0473376	0.0459895	0.0647063	0.0398194	0.000521197	0.0812758	0.0317428	0.000979957	0.0108052	0.226324	0.00983843	0
3	Albania	fish	0.00578718	0.0208209	0.00720254	0.00756475	0.00261395	0.0189317	0.00671762	0.00090306	0.00456437	0.00344166	0.013408	0.0113216	0.00919759	0.0809433	0.00411914	0.00540187	0.0109645	8.39867e-05	0.0140608	0.0121355	0.00417317	0.00558637	0.0164867	0.00741045	0
3	Albania	fruits	0.120932	0.0378119	0.0311184	0.0783227	0.0494504	0.00548409	0.096121	0.231832	0.106324	0.367149	0.0653091	0.11835	0.0790648	0	0.0584362	0.0809851	0.0912665	0.163149	0.0318576	0.0390315	0.20495	0.168012	0.0521247	0.172064	0.197712
3	Albania	legumes	0.022378	0.034896	0.0280906	0.0533292	0.0128749	0.00738127	0.0481534	0.00520835	0.0507374	0.00831889	0.0163401	0.0215242	0.0156286	0	0.178309	3.54009e-06	0.00395947	0.00962658	0.0127914	0.0267561	0.0173615	0.0511904	0.0227704	0.0401047	0.0633354
3	Albania	nuts	0.0141556	0.00596526	0.0107372	0.010567	0.00203048	0.00129257	0.0172132	0.00989576	0.0180982	0.00291493	0.00658943	0.00968737	0.00489353	0	0.0120578	0.000260057	0.0153947	0.00636853	0.0872537	0.00689083	0.0223149	0.0235469	0.00347562	0.00782054	0.011892
3	Albania	oil	0.0609169	0.012966	0.0129365	0.11188	0.0429368	0.00787341	0.0219364	0.00266361	0.0147869	0.00193351	0.0124987	0.0135375	0.00407684	0	0.0123018	0.0226012	0.338044	0.00677917	0.168265	0.0054887	0.0044768	0.087743	0.0279153	0.0066697	0.06961
3	Albania	others	0.000533023	0.000538962	0.00100004	0.0105464	0.00186012	0.000120938	0.00153153	0.00075261	0.000439127	0.000290976	0.000469545	0.000997245	0.000255438	0	0.00113167	0.000393286	0.00247601	0.0164531	0.000683275	0.000421525	0.00430077	0.00131655	0.000392388	0.000924921	0.00183905
3	Albania	pork	0.0179318	0.0214627	0.0214321	0.0322827	0.0253981	0.0215355	0.003961	0.000530765	0.0434066	0.00630763	0.0213358	0.0176395	0.00943133	0.0113344	0.00108977	0.00045134	0.00521804	0	0.0386629	0.0119311	0.000143051	0.00458288	0.017124	0.00789704	0
3	Albania	roots	0.029349	0.0189161	0.0170275	0.0397575	0.0062521	0.00169189	0.036793	0.0965213	0.0325958	0.00648894	0.0461298	0.0918023	0.0304717	0	0.0352094	0	0.000911295	0.0083479	0.00430038	0.0219724	0.0128571	0.0397256	0.022427	0.0727764	0.0374535
3	Albania	ruminant_meat	0.0620886	0.102595	0.127589	0.059064	0.00315571	0.0455751	0.0157727	0	0.0236436	0.0282139	0.11357	0.0457891	0.0229755	0.189136	0.0136161	0	0.0110046	0.00530511	0.0637219	0.038548	0.00094976	0.0236085	0.0739288	0.0296537	0
3	Albania	soybeans	0.000164624	0.000351092	0.000165096	0.000511958	0.000301567	1.86413e-05	0.000305509	0.000417472	0.000514326	0.000104264	0.000210777	5.88333e-05	4.46133e-05	0	0.00113795	2.5707e-05	7.49703e-05	0.000190087	0.000962676	0.000219724	0.000135055	0.000135819	0.000208028	0.000311936	0.000220087
3	Albania	sugar	0.0130669	0.000156806	0.000489947	0.00292433	0.00294988	0.000437448	0.00104738	7.40645e-05	0	0.000232965	0.00047484	0.00105752	0.00111266	0	0.000296923	0	0	0	0	0.00014843	0.000558363	0.00151383	0.000404762	0.00177302	0.000107842
3	Albania	vegetables	0.0584097	0.061061	0.0716835	0.131484	0.0705749	0.0127287	0.133888	0.628379	0.108988	0.0460251	0.116231	0.246412	0.0933086	1.34397e-06	0.307125	0.293959	0.214367	0.751305	0.0439174	0.0665727	0.0862466	0.12821	0.0804767	0.207315	0.15602
4	Algeria	cereals	0.4279	0.409849	0.570681	0.545081	0.0936832	0.814319	0.553758	0	0.565853	0.164271	0.556399	0.314781	0.306268	0	0.272013	0.000518018	0.316044	0.0290499	0.344334	0.513119	0.777403	0.483576	0.23034	0.226279	0.566363
4	Algeria	chicken	0.0194074	0.0627317	0.0292179	0.01242	0.00205877	0.0132494	0.0105266	0	0.0142229	0.0309397	0.0650948	0.0509946	0.0430147	0.0421696	0.00103496	0.000355126	0.00930681	0.00120939	0.0677609	0.0259815	0.000374249	0.00758958	0.0450537	0.0300625	0
4	Algeria	dairy	0.123431	0.168308	0.103746	0.00777123	0.551801	0.057833	0.0753189	0.00886004	0.0893752	0.32965	0.0203355	0.0530133	0.20682	0.439494	0.0530412	0.244466	0.0348871	0.00668548	0.126062	0.186134	0.001993	0.0451471	0.154593	0.113494	0
4	Algeria	eggs	0.0189685	0.0435755	0.0247711	0.0258369	0.0179521	0.0367607	0.00581783	0	0.00526456	0.0580909	0.00083878	0.0163946	0.0598739	0.06149	0.0356843	0.058981	0.036731	0.000469255	0.0840573	0.0282033	0.000649113	0.00813364	0.22019	0.00802148	0
4	Algeria	fish	0.00796209	0.0247194	0.00540022	0.00612246	0.00635073	0.0176408	0.0064807	0.000362127	0.00444538	0.010323	0.0160578	0.0142226	0.0114677	0.231295	0.00229438	0.00698326	0.0144838	0.000202762	0.0304972	0.0128032	0.000288495	0.00380259	0.0199038	0.00842094	0
4	Algeria	fruits	0.161427	0.0473005	0.0376887	0.0731418	0.109633	0.0122843	0.11069	0.28804	0.0869112	0.227341	0.0763936	0.110619	0.143875	0	0.111934	0.0869397	0.0995732	0.0698915	0.0278805	0.0470508	0.0667623	0.154882	0.0588597	0.202741	0.174648
4	Algeria	legumes	0.0145888	0.0254365	0.0182799	0.0259051	0.0075193	0.00161013	0.0189456	0.00114923	0.0228112	0.0103686	0.00805572	0.0121917	0.0156234	0	0.104426	0.000386013	0.00381914	0.00453921	0.0183558	0.0150332	0.0594953	0.0272955	0.0223602	0.0160202	0.027432
4	Algeria	nuts	0.00730864	0.00698271	0.00570126	0.0052124	0.00820615	0.000467186	0.0124567	0	0.00256753	0.0137656	0.00385049	0.00125728	0.00175056	0	0.00317901	0	0.0853203	0	0.0516064	0.0065199	0.00480707	0.0110834	0.00371574	0.00405452	0.00538867
4	Algeria	oil	0.0356315	0.00726078	0.00555689	0.0568027	0.0455035	0.00225393	0.00806177	0.00133474	0.00390623	0.00109611	0.00432814	0.00417834	0.00205742	0	0.00378638	0.0148771	0.195904	0.00463135	0.106632	0.00143878	0.00133137	0.0432726	0.0188458	0.00321074	0.030036
4	Algeria	others	0.000707457	0.00351435	0.00143469	0.00220919	0.000174743	0.000558728	0.00046344	1.84173e-06	0.000100057	0.000281671	0.00220211	0.00102519	0	0.0136924	0.000186157	0	0.000435798	7.34047e-05	0.000929118	0.00106042	5.52027e-07	0.000614176	0.00296134	0.000621663	0
4	Algeria	pork	1.90396e-05	2.46206e-05	2.21224e-05	2.96264e-05	4.76786e-05	1.86007e-05	3.66257e-06	4.85698e-07	4.33133e-05	1.20635e-05	1.67444e-05	1.68477e-05	1.08801e-05	1.89204e-05	1.07544e-06	5.22156e-07	6.11127e-06	0	5.06747e-05	1.34509e-05	1.20404e-07	4.37374e-06	2.11255e-05	8.17858e-06	0
4	Algeria	roots	0.070757	0.0492706	0.0399079	0.0828456	0.0266495	0.00331808	0.0772483	0.200553	0.0738531	0.0281789	0.0822022	0.19909	0.0798176	0	0.0788955	0	0.0024234	0.021672	0.0127981	0.056246	0.0245717	0.0860849	0.0628223	0.171138	0.0659041
4	Algeria	ruminant_meat	0.044864	0.0756622	0.0839686	0.0334204	0.00740327	0.0284013	0.0117897	0	0.0176866	0.0344125	0.0723812	0.0232253	0.0255984	0.211836	0.0130909	0	0.00884149	0.00559828	0.0756255	0.0292278	0.000528475	0.0143363	0.0626531	0.0184941	0
4	Algeria	sugar	0.000780864	2.01548e-05	8.18055e-05	0.000120076	3.72462e-05	1.85498e-05	1.87765e-05	1.42284e-05	0	9.35363e-05	2.62045e-05	4.48196e-05	5.14291e-05	0	2.94045e-05	0	0	0	0	1.10332e-05	3.59134e-05	7.87516e-05	3.19282e-05	5.85306e-05	1.75447e-05
4	Algeria	vegetables	0.0662471	0.0753439	0.0735424	0.123082	0.12298	0.0112667	0.10842	0.499684	0.11296	0.0911758	0.0918174	0.198944	0.103771	3.57667e-06	0.320404	0.586494	0.192224	0.855977	0.0534111	0.0771581	0.0617591	0.114099	0.0976473	0.197375	0.130211
7	Angola	cereals	0.208869	0.236489	0.330933	0.313949	0.0262906	0.342044	0.322906	0	0.290178	0.222609	0.254894	0.2526	0.135956	0	0.0627989	0.00786332	0.10388	0.00309826	0.329775	0.294631	0.150119	0.217895	0.0909855	0.0846392	0.235087
7	Angola	chicken	0.00241097	0.0128159	0.0065867	0.002795	0.000632719	0.00676403	0.0015835	0	0.00242778	0.00787007	0.0114009	0.00630284	0.0096404	0.00599935	8.53829e-05	0	0.00174782	0.000223248	0.00689358	0.00720606	0.00012205	0.00126294	0.00756847	0.00459858	0
7	Angola	dairy	0.00707072	0.0159145	0.011398	0.000703019	0.0819248	0.0168688	0.00518413	0	0.00704399	0.0379425	0.0012513	0.00304682	0.0226391	0.0331441	0.00293507	0.0143416	0.00311537	0.000575568	0.00612852	0.0233795	0.000209776	0.00333955	0.0126545	0.00799475	0
7	Angola	eggs	0.000364335	0.00139477	0.000873473	0.000901396	0.000892393	0.00307647	0.000136738	0	0.000134633	0.00225521	2.31774e-05	0.000316245	0.00204514	0.00144084	0.000606426	0.00109645	0.00102714	1.26511e-05	0.00132012	0.0012113	3.22765e-05	0.000211403	0.00571467	0.000183714	0
7	Angola	fish	0.0289915	0.172358	0.0361714	0.0405931	0.0483522	0.305262	0.0336061	0.00165435	0.0270496	0.0812683	0.100794	0.0561815	0.079405	0.818062	0.0076645	0.030231	0.0787465	0.00186573	0.0830089	0.108368	0.00501034	0.0179071	0.107481	0.0409002	0
7	Angola	fruits	0.108421	0.0637651	0.0514603	0.0886392	0.101959	0.0408935	0.144208	0.247729	0.0633711	0.178616	0.0984273	0.287171	0.210007	0	0.127582	0.0170206	0.0586668	0.0129532	0.0285872	0.0643846	0.186509	0.124334	0.091396	0.213606	0.21716
7	Angola	legumes	0.0357048	0.100057	0.078808	0.133001	0.0932156	0.0419335	0.0816491	0.00712904	0.101049	0.04815	0.0276906	0.0312867	0.0481122	0	0.236828	0	0.010008	0.023551	0.0200684	0.101466	0.0560523	0.0977378	0.0574979	0.0747531	0.121136
7	Angola	nuts	0.00070968	0.00101914	0.00197133	0.00173311	0.00029699	0.00100448	0.00167595	7.08506e-06	0.000717141	0.000144169	0.00016531	0.000390736	0.000580587	0	0.000162477	0	0.000443463	0.000724325	0.00272972	0.00182732	0.000960945	0.00324628	0.000597642	0.000442566	0.00023837
7	Angola	oil	0.0949892	0.0797917	0.0684522	0.0490777	0.0503267	0.0304052	0.06351	6.43077e-05	0.0683327	0.0283334	0.116942	0.0221295	0.0649749	0	0.087841	3.35679e-05	0.456892	0.016533	0.422959	0.0689053	0.0697977	0.100158	0.0291378	0.0225223	0.0369503
7	Angola	others	5.20718e-05	0.000195106	0.000413342	0.000639946	0.000182844	0.000128455	0.000509695	0	2.35336e-05	0.000106608	6.05281e-05	1.9677e-05	3.03751e-05	0	3.70111e-05	0	8.7689e-06	9.45039e-06	2.72463e-05	0.000402518	0.000396481	0.000996991	2.0923e-05	0.000181865	0.00047563
7	Angola	pork	0.0168337	0.0362754	0.0359079	0.0475781	0.109099	0.0716556	0.00396248	0.000427996	0.0509877	0.0215579	0.021298	0.0149595	0.017107	0.0204077	0.000841282	0.000446819	0.00786655	0	0.0366338	0.0265924	0.000275589	0.00523279	0.0252379	0.00862222	0
7	Angola	roots	0.449941	0.196151	0.275849	0.225152	0.347118	0.0818985	0.303976	0.62004	0.352803	0.295671	0.31358	0.2737	0.359003	0	0.378741	0.860163	0.225549	0.0980724	0.0362694	0.239968	0.495927	0.389584	0.508455	0.476072	0.351058
7	Angola	ruminant_meat	0.0187478	0.0602433	0.0720224	0.0333682	0.00433248	0.0479406	0.00501706	7.3885e-05	0.00904456	0.0332037	0.0340203	0.015057	0.0128425	0.120946	0.00263502	0	0.00571524	0.00197518	0.0163871	0.0290874	0.000620821	0.00917799	0.0376721	0.0112986	0
7	Angola	soybeans	0.000420957	0.00161636	0.000753443	0.00205523	0.0035285	0.000168951	0.000832484	0.000916969	0.00164565	0.000970652	0.000573116	0.000135908	0.000220422	0	0.00239287	6.93215e-05	0.000307862	0.000734673	0.00248461	0.00133396	0.000708714	0.00042242	0.000835138	0.000927704	0.000676971
7	Angola	sugar	0.0180085	0.000382156	0.00116454	0.00635055	0.0188967	0.00214174	0.00155632	8.33801e-05	0	0.00111159	0.000692753	0.00132165	0.0029782	0	0.000331779	0	0	0	0	0.000484183	0.00156906	0.00253903	0.000873647	0.0028641	0.000170015
7	Angola	vegetables	0.00846468	0.0215321	0.0272353	0.0534631	0.112952	0.00781392	0.0296869	0.121874	0.0251918	0.0401903	0.0181876	0.035381	0.0344582	0	0.088517	0.0687341	0.0460251	0.839671	0.00672735	0.0307523	0.0316897	0.0259535	0.0238722	0.0503939	0.0370483
8	Antigua and Barbuda	cereals	0.0227634	0.00733127	0.0249674	0.0156288	0.000954743	0.00594687	0.0279428	0	0.0232235	0.0102923	0.0188028	0.0187199	0.00267337	0	0.00616961	0.000568732	0.00243392	0.000190238	0.0428862	0.0123282	0.02773	0.0149109	0.00358312	0.00557171	0.0216965
8	Antigua and Barbuda	chicken	0.00795804	0.0121116	0.0148192	0.00421984	0.00073024	0.00349207	0.00412299	0	0.00586704	0.0110118	0.0257897	0.0137502	0.00614386	0.00601647	0.000289754	0	0.00119674	0.000452681	0.0266801	0.00932455	0.000816308	0.00275431	0.00870384	0.0090428	0
8	Antigua and Barbuda	dairy	0.129945	0.0837386	0.142781	0.00590969	0.526446	0.0484892	0.0751543	0	0.0947788	0.295589	0.0157598	0.0370085	0.080332	0.185066	0.0554576	0.162476	0.0118767	0.00649808	0.132063	0.168441	0.00781187	0.0405508	0.0810272	0.0875321	0
8	Antigua and Barbuda	eggs	0.0314749	0.0344986	0.0514345	0.0356187	0.0269563	0.0415699	0.0093182	0	0.00851551	0.0825875	0.00137221	0.018057	0.0341129	0.0378183	0.0538625	0.0583914	0.0184071	0.000671401	0.133723	0.0410234	0.00565002	0.0120667	0.172006	0.00945517	0
8	Antigua and Barbuda	fish	0.344216	0.739597	0.509215	0.658058	0.20453	0.86494	0.505939	0.0187901	0.467566	0.264652	0.517343	0.36671	0.688749	0.721609	0.0989185	0.119904	0.713113	0.455574	0.366389	0.590398	0.0923923	0.407914	0.568097	0.297983	0
8	Antigua and Barbuda	fruits	0.352485	0.0724394	0.113095	0.184052	0.140116	0.0170194	0.276749	0.876157	0.288232	0.249901	0.307386	0.417092	0.140005	0	0.581916	0.1768	0.195275	0.168206	0.221663	0.106455	0.560318	0.404911	0.103902	0.42732	0.807289
8	Antigua and Barbuda	pork	0.00580156	0.00357943	0.00843524	0.00750019	0.013147	0.0038626	0.00107724	5.82793e-05	0.0128655	0.00314947	0.00503035	0.00340754	0.00113834	0.00213689	0.000298093	9.49277e-05	0.000562393	0	0.014804	0.00359285	0.000192454	0.00119155	0.00303046	0.00177031	0
8	Antigua and Barbuda	roots	0.0429727	0.00713065	0.0198462	0.0178576	0.0204004	0.00153198	0.0317702	0.0172936	0.0330056	0.0149104	0.0198163	0.0380597	0.0183424	0	0.0367291	0.196959	0.0132551	0.00726368	0.00517631	0.0169176	0.115487	0.0426469	0.0165498	0.0545016	0.0557834
8	Antigua and Barbuda	ruminant_meat	0.0265809	0.0223413	0.0660077	0.0182017	0.00198657	0.0104968	0.00533005	0	0.00851067	0.0174778	0.0315424	0.0130658	0.00307129	0.047353	0.00396233	0	0.00149181	0.00177717	0.0279902	0.0150126	0.00156982	0.00752661	0.0165116	0.00881837	0
8	Antigua and Barbuda	sugar	0	0	0	0	0	0	0	0	0	0	0	0	0	0	0	0	0	0	0	0	0	0	0	0	0
8	Antigua and Barbuda	vegetables	0.0358028	0.0172323	0.0493988	0.0529534	0.0647322	0.00265138	0.0625969	0.0877015	0.0574354	0.0504293	0.0571572	0.0741296	0.0254319	0	0.162397	0.284806	0.042388	0.359367	0.0286248	0.0365066	0.188032	0.0655281	0.0265889	0.0980053	0.115231
9	Argentina	cereals	0.404175	0.266895	0.462327	0.328574	0.0555535	0.756122	0.421326	2.16855e-05	0.312134	0.190844	0.465369	0.445612	0.416781	0	0.0947352	0.0157142	0.146218	0.0399341	0.113404	0.387181	0.659674	0.434671	0.212837	0.208307	0.558571
9	Argentina	chicken	0.0195498	0.0474218	0.0281047	0.00918627	0.00156095	0.0165727	0.00869146	3.45844e-05	0.00913014	0.0353521	0.0641719	0.0675703	0.0714807	0.0732607	0.000398819	0.000446219	0.00572613	0.00244466	0.0182799	0.0245802	0.000448574	0.00813355	0.0497761	0.0338409	0
9	Argentina	dairy	0.047428	0.048643	0.0402436	0.00188992	0.165674	0.0337279	0.0235239	0	0.0219751	0.141634	0.00581521	0.0270052	0.139732	0.330044	0.00996212	0.377892	0.0084833	0.0051963	0.0134541	0.0660681	0.000640683	0.0175693	0.0690755	0.0492136	0
9	Argentina	eggs	0.0046438	0.00810087	0.00586026	0.00460461	0.00342924	0.0116885	0.00117903	0	0.000798116	0.0159966	0.000204677	0.00532632	0.0239862	0.0272635	0.00391122	0.0548988	0.00531482	0.000217034	0.00550698	0.00650444	0.000187315	0.00211338	0.0592751	0.00214893	0
9	Argentina	fish	0.00498365	0.0189034	0.00611034	0.00463972	0.00310041	0.0222095	0.00491881	0.000942976	0.00152653	0.00848443	0.00989812	0.0131131	0.0129002	0.171023	0.00157396	0.0196992	0.00701783	0.000179552	0.00209452	0.0137669	0.000408397	0.0110473	0.0238675	0.00831288	0
9	Argentina	fruits	0.0215105	0.00594703	0.00469504	0.00919292	0.0172143	0.000925789	0.0115248	0.104859	0.0135505	0.165495	0.00780319	0.0288447	0.0229628	0	0.00793415	0.0299972	0.0128088	0.0663069	0.00188046	0.00750441	0.0412456	0.0296606	0.0144835	0.0332275	0.0389619
9	Argentina	legumes	0.00356705	0.00444839	0.00418608	0.00448292	0.0017905	0.000686575	0.00379924	0.000674497	0.00395191	0.00253523	0.00183536	0.00391989	0.00607803	0	0.0115224	0.00025382	0.000591198	0.00266027	0.00113279	0.00351156	0.0149491	0.00700686	0.0054108	0.0050476	0.00800857
9	Argentina	nuts	0.000275145	0.000130178	0.000182888	0.000100957	8.43344e-05	2.41156e-05	0.000208662	8.14506e-06	8.70054e-05	8.8793e-05	4.39987e-05	0.000211711	0.000115231	0	0.000103553	4.26584e-06	0.000120636	2.42847e-05	0.00171109	0.000150641	0.000292555	0.000596642	0.000104531	9.21159e-05	0.00012201
9	Argentina	oil	0.0957337	0.0685013	0.103174	0.0630036	0.0258939	0.0794377	0.142236	0.00276408	0.127349	0.0546736	0.124607	0.172875	0.099195	0	0.0927441	0.00666008	0.717888	0.00448665	0.314171	0.0961137	0.0649414	0.237366	0.0542627	0.0484288	0.0589117
9	Argentina	others	0.000290085	0.000721543	0.000770156	0.00141942	0.000405209	0.000193394	0.000270088	0.00013711	0.000162847	0.000245724	0.000635721	0.000710263	0.000101212	0.00435286	5.15277e-05	0.00012816	0.000135796	0.00201136	0.000149994	0.000431629	0.000332364	0.000421632	0.000580229	0.000437278	0.000212849
9	Argentina	pork	0.00806573	0.00792015	0.00905627	0.00913642	0.0157599	0.0102341	0.00128438	0.000288216	0.0113624	0.00574831	0.00707027	0.00947135	0.00754228	0.0145162	0.000203971	0.000841	0.00153015	0	0.00574479	0.00536793	6.0123e-05	0.00196649	0.00984072	0.00379133	0
9	Argentina	roots	0.00961137	0.00458617	0.00497663	0.00727918	0.00325193	0.000607283	0.00827896	0.0317972	0.00585838	0.00465294	0.00975488	0.0315983	0.0202764	0	0.00451089	0.12093	0.000941976	0.00517398	0.000402036	0.00649913	0.00428659	0.0122856	0.00922041	0.0230204	0.0108092
9	Argentina	ruminant_meat	0.0429428	0.051974	0.074617	0.0228533	0.00231422	0.0315869	0.0077772	5.1925e-05	0.00758069	0.0268703	0.0455863	0.0469171	0.0244223	0.379539	0.00277296	0	0.00407487	0.0057707	0.0123583	0.023489	0.000417633	0.00978123	0.0546839	0.0192156	0
9	Argentina	soybeans	0.263284	0.46066	0.248045	0.515172	0.665342	0.0314978	0.352228	0.806038	0.478701	0.337846	0.248348	0.112321	0.126854	0	0.757298	0.170315	0.0781675	0.618452	0.508594	0.351492	0.201823	0.207217	0.425062	0.532481	0.311684
9	Argentina	sugar	0.06807	0.000443404	0.000863245	0.0102562	0.0275733	0.00251257	0.00481377	3.15478e-05	0	0.000166535	0.00166718	0.0070514	0.011319	0	0.00047154	0	0	0	0	0.000728125	0.00238585	0.007604	0.00256875	0.0113182	3.36928e-05
9	Argentina	vegetables	0.00586987	0.0047036	0.00678764	0.00820922	0.0110523	0.00197321	0.00793938	0.0523512	0.00583294	0.00936686	0.00718946	0.0274528	0.016254	0	0.0118055	0.202219	0.0109808	0.247142	0.00111626	0.00661171	0.00790602	0.0125599	0.00895113	0.0211167	0.0126856
10	Australia	cereals	0.388207	0.462523	0.584263	0.684083	0.128461	0.814813	0.755488	0	0.701243	0.209317	0.641371	0.503442	0.467015	0	0.584093	0.00256872	0.227514	0.0850316	0.13855	0.628116	0.888598	0.709355	0.336372	0.417251	0.87876
10	Australia	chicken	0.023811	0.0975014	0.0414643	0.0227829	0.00384794	0.0184322	0.0195906	0.000777324	0.0255911	0.0547917	0.102791	0.108879	0.0883607	0.0547072	0.00298645	0.000766044	0.00991574	0.00557613	0.0363912	0.0446387	0.000612861	0.0159779	0.0927519	0.079246	0
10	Australia	dairy	0.0771427	0.133838	0.0796789	0.00613497	0.546848	0.0500881	0.0709778	0	0.0814531	0.293718	0.0124916	0.0582224	0.231766	0.329165	0.0902948	0.567869	0.019524	0.0153843	0.0357965	0.160665	0.00117082	0.0452492	0.172772	0.154815	0
10	Australia	eggs	0.00329869	0.00973414	0.00506724	0.00652784	0.00494329	0.00758073	0.00155362	0	0.00129196	0.0144877	0.000192013	0.00501507	0.0173749	0.0118749	0.0154821	0.0360289	0.00534197	0.00028062	0.00639892	0.00690794	0.000149495	0.00237708	0.0647486	0.00295228	0
10	Australia	fish	0.00220125	0.0116405	0.0129621	0.0035161	0.0029388	0.00752799	0.00357759	0.00170445	0.00217214	0.0033183	0.00820742	0.00787647	0.00736477	0.0470763	0.00336726	0.00951728	0.00492328	0.000732741	0.00275293	0.00695772	0.000675783	0.0103606	0.0143328	0.00537989	0
10	Australia	fruits	0.0248051	0.0106839	0.00677725	0.0181656	0.0332634	0.000855872	0.0255513	0.492528	0.0346542	0.293432	0.0122591	0.0492352	0.0229651	0	0.0441017	0.0275664	0.0200722	0.168174	0.00414183	0.0124808	0.0665277	0.058533	0.0237512	0.0744709	0.0591046
10	Australia	legumes	0.00465543	0.0110026	0.00765058	0.0111272	0.00459903	0.000760429	0.00860777	0.00494735	0.0119899	0.00407167	0.00339061	0.00580089	0.00823091	0	0.0719184	0.000394295	0.000741193	0.00523733	0.00242797	0.00695565	0.0148243	0.0157329	0.00939786	0.0116268	0.0163067
10	Australia	nuts	0.00342337	0.00324637	0.00316753	0.0032956	0.00365469	0.000302613	0.00738999	0.000453963	0.00363871	0.00511212	0.00179993	0.00158322	0.00136969	0	0.00354843	8.30974e-05	0.0183817	0.0027765	0.0141476	0.00351659	0.00437011	0.00807848	0.00265902	0.00321042	0.00345813
10	Australia	oil	0.147808	0.00584277	0.00585436	0.00991049	0.00675173	0.00278564	0.0126042	0.00130751	0.0129661	0.00295411	0.00768755	0.00915929	0.00535015	0	0.0226999	0.0029803	0.660063	0.46443	0.680577	0.00640871	0.0035843	0.0197666	0.00586161	0.00477429	0.00768949
10	Australia	others	0.000600299	0.00306976	0.00217959	0.00341181	0.00044492	0.000456818	0.000694618	0.000738244	0.000823668	0.000627404	0.00216941	0.00213685	5.53659e-05	0.00721036	0.000316876	2.20828e-05	0.000155796	0.000286445	0.00045671	0.00148299	9.35397e-05	0.00104053	0.00227472	0.00157627	0.00012749
10	Australia	pork	0.0165119	0.0274274	0.0225678	0.0373283	0.0654721	0.0191287	0.00487753	0.00393978	0.0530078	0.0150036	0.0191154	0.0257008	0.0157452	0.0182216	0.00232687	0.00159063	0.00443232	0	0.0192377	0.0164297	0.000138286	0.00637444	0.0309792	0.0150111	0
10	Australia	roots	0.0078752	0.00692077	0.00519432	0.0131531	0.00502059	0.000446294	0.0131828	0.198415	0.0115105	0.00467492	0.0116878	0.0381691	0.0160037	0	0.0214882	0.0353148	0.000505593	0.00820482	0.000599161	0.00868848	0.0037247	0.0163071	0.0117639	0.0396604	0.0134712
10	Australia	ruminant_meat	0.100538	0.205049	0.212453	0.102543	0.011849	0.0691683	0.0350697	0	0.0432418	0.0846697	0.156657	0.131324	0.065664	0.531702	0.0450278	0	0.0138758	0.0290448	0.0538172	0.0829934	0.00117321	0.039104	0.201451	0.0857539	0
10	Australia	soybeans	0.000841504	0.00249064	0.000965053	0.0032862	0.00431547	9.19175e-05	0.00208838	0.0172024	0.00348669	0.00137675	0.0010483	0.000475855	0.000413458	0	0.0134881	0.000502929	0.000353512	0.00359802	0.00265907	0.00167965	0.000724753	0.00104871	0.00208918	0.00329158	0.00148492
10	Australia	sugar	0.193216	0.0020604	0.00264839	0.058341	0.161144	0.00652884	0.0256394	7.89713e-05	0	7.95994e-05	0.00621309	0.0266433	0.0329487	0	0.00728698	0	0	0	0	0.00307793	0.00754206	0.0341995	0.011178	0.0626401	1.88275e-05
10	Australia	vegetables	0.00506373	0.00697039	0.00710614	0.0163928	0.0164464	0.00103303	0.0131068	0.277906	0.0129292	0.0123664	0.0129197	0.0263359	0.0193732	4.24871e-05	0.0715734	0.314795	0.0141996	0.211243	0.0020458	0.00899998	0.00608964	0.016495	0.0176172	0.038341	0.0195791
11	Austria	cereals	0.442179	0.415498	0.549088	0.574517	0.0561112	0.655599	0.722894	2.74055e-05	0.52127	0.228185	0.6354	0.528008	0.354491	0	0.470972	0.0181839	0.298403	0.075346	0.329885	0.5086	0.856096	0.65689	0.26262	0.356736	0.843539
11	Austria	chicken	0.0130823	0.0489069	0.0222174	0.0104527	0.00133068	0.01284	0.00911045	8.9374e-05	0.00903253	0.0221921	0.0604707	0.0433909	0.0404291	0.0343782	0.00206901	0.00113227	0.00743568	0.00271884	0.0252299	0.0218766	0.000453708	0.00820147	0.040243	0.0345015	0
11	Austria	dairy	0.134199	0.207183	0.131168	0.00918372	0.546703	0.0979968	0.102525	0.00331143	0.0987747	0.386779	0.0227659	0.0722148	0.343221	0.577821	0.139888	0.571751	0.0498661	0.0275412	0.0785405	0.248614	0.00290567	0.0740393	0.236199	0.227335	0
11	Austria	eggs	0.00931195	0.0244424	0.0135749	0.0157303	0.00801851	0.0242744	0.00363561	0	0.00254651	0.0309826	0.000556331	0.0100886	0.0419164	0.0340401	0.0391798	0.0589792	0.0222112	0.000817821	0.0228452	0.0173206	0.000585532	0.00628433	0.143975	0.00703421	0
11	Austria	fish	0.000324836	0.00142976	0.000319148	0.000244404	0.000180454	0.000677675	0.000362764	0.000228055	0.000297529	0.000357787	0.00131697	0.000849751	0.00103514	0.00446912	0.000397099	0.000487669	0.000742544	1.70079e-05	0.000670848	0.000912858	0.00014516	0.000300979	0.00141299	0.000712211	0
11	Austria	fruits	0.0233729	0.00715835	0.00494482	0.0137224	0.0145429	0.000335601	0.0160172	0.190128	0.0185668	0.189665	0.00784776	0.0244813	0.0107405	0	0.0157065	0.010241	0.0265602	0.157399	0.00392244	0.00980081	0.0774953	0.0452307	0.0143567	0.0518594	0.0598849
11	Austria	legumes	0.00121528	0.00250748	0.00203207	0.00252654	0.000442369	0.000205491	0.00126178	0.00052857	0.00241814	0.000848827	0.00112337	0.000637867	0.0023335	0	0.0126005	0.000119273	0.000124297	0.0018821	0.000386341	0.00157665	0.00149192	0.00404887	0.00238716	0.00236044	0.00548083
11	Austria	nuts	0.00076807	0.000534531	0.00058644	0.000471749	0.000253075	6.98754e-05	0.00086332	0.000110348	0.000391523	0.000183405	0.000150502	0.000574743	0.000281084	0	0.00147336	6.64809e-06	0.000267054	0.000132745	0.0101708	0.000545875	0.00128758	0.0024966	0.000346449	0.000405409	0.000489717
11	Austria	oil	0.0508489	0.0152347	0.019292	0.0189691	0.00622936	0.0182235	0.0352462	0.0079643	0.0346769	0.0102424	0.0216484	0.0305031	0.0126965	0	0.0725558	0.000374087	0.505657	0.11714	0.31966	0.0207274	0.0178213	0.0599328	0.0116782	0.0158236	0.0165423
11	Austria	others	5.99115e-05	0.000325381	0.000156886	0.000233575	1.1346e-05	6.12792e-05	5.00548e-05	9.90046e-06	2.21216e-05	3.18248e-05	0.000247474	0.000122112	0	0.00116287	3.34491e-05	0	3.96627e-05	2.48821e-05	4.64311e-05	0.000118368	8.35796e-07	8.32918e-05	0.000294657	0.000103306	0
11	Austria	pork	0.114807	0.16963	0.148911	0.221553	0.261581	0.150867	0.0281129	0.0191068	0.25734	0.0790292	0.136414	0.127342	0.0935586	0.128653	0.0145036	0.00641342	0.0453914	0	0.169166	0.101465	0.00133406	0.0415078	0.169667	0.0880932	0
11	Austria	roots	0.0198351	0.0157815	0.0124884	0.028802	0.00679712	0.00125115	0.0275653	0.36678	0.020399	0.00858203	0.0311333	0.0699577	0.0319082	0	0.0494646	0	0.000836798	0.0215678	0.00198619	0.0197248	0.0126568	0.0379802	0.0234562	0.0856966	0.0336674
11	Austria	ruminant_meat	0.0392891	0.0724475	0.0792795	0.0365545	0.00250802	0.0300445	0.0111083	0.000382039	0.0112645	0.0242575	0.0573983	0.040808	0.02024	0.219471	0.0128542	0	0.00793112	0.0100155	0.0236081	0.0288374	0.000608718	0.0135617	0.0618612	0.028922	0
11	Austria	soybeans	0.00250266	0.00658878	0.00272372	0.00834274	0.00737484	0.000310086	0.00514862	0.0356845	0.00724027	0.00310185	0.0031999	0.0010085	0.00105085	0	0.0359608	0.000867365	0.00154854	0.0110471	0.0100015	0.00443692	0.00299062	0.0029209	0.00489417	0.00826245	0.00445023
11	Austria	sugar	0.138705	0.00132712	0.00186371	0.0357128	0.0662226	0.00531279	0.0152123	0.000107392	0	0.000117567	0.00458487	0.0136147	0.0201842	0	0.00471835	0	0	0	0	0.00196458	0.00752946	0.0229883	0.00632585	0.0378741	3.69897e-05
11	Austria	vegetables	0.0094992	0.0110044	0.011354	0.0229831	0.0216937	0.00193064	0.0208861	0.375542	0.0157592	0.0154444	0.0157422	0.0363982	0.0259147	5.10197e-06	0.127622	0.331444	0.0329856	0.57435	0.00388123	0.0134786	0.0165974	0.0235322	0.0202818	0.0542811	0.0359083
12	Bahamas	cereals	0.0340482	0.0192594	0.0266314	0.0391797	0.00170325	0.0180591	0.0584136	0	0.0661706	0.027153	0.0307212	0.0377668	0.0094877	0	0.00826476	0.00117414	0.0112237	5.87137e-05	0.0714793	0.0307233	0.0314904	0.0186783	0.0089839	0.0101132	0.0429351
12	Bahamas	chicken	0.101524	0.271376	0.134819	0.0902275	0.0111113	0.0904479	0.0735128	0	0.142582	0.247784	0.359393	0.236604	0.185973	0.130195	0.00331062	0	0.0470692	0.00119163	0.379279	0.198199	0.0079066	0.0294275	0.186132	0.139994	0
12	Bahamas	dairy	0.0196238	0.0221956	0.0120837	0.00203123	0.0982892	0.00738565	0.0187129	0.00155097	0.0256676	0.0621767	0.00604288	0.00827721	0.0230108	0.0164896	0.00283182	0.0363108	0.00504478	0.000184732	0.0167706	0.0477727	0.00291273	0.0075588	0.0203434	0.0204836	0
12	Bahamas	eggs	0.016773	0.032289	0.0195464	0.031813	0.0171334	0.0449757	0.0069401	0	0.00864447	0.077627	0.000798779	0.012979	0.0431331	0.0341852	0.0257068	0.0429487	0.0302415	7.38267e-05	0.079407	0.036424	0.00228596	0.00538534	0.153652	0.00611446	0
12	Bahamas	fish	0.107927	0.459656	0.576488	0.148031	0.174896	0.73799	0.218357	0.00608407	0.0648314	0.0649154	0.274791	0.113414	0.264905	0.806092	0.0311698	0.0209778	0.286047	0.00260017	0.179015	0.349467	0.0266457	0.531294	0.348641	0.0915177	0
12	Bahamas	fruits	0.192022	0.0669001	0.0488356	0.116437	0.139594	0.0294143	0.237726	0.582768	0.276548	0.213693	0.138981	0.311348	0.247739	0	0.309985	0.11395	0.228957	0.01004	0.134915	0.0899782	0.203753	0.141801	0.122038	0.278287	0.477638
12	Bahamas	legumes	0.00167575	0.00194443	0.00165541	0.00305549	0.00134989	0.000230848	0.00413132	0.00266595	0.009081	0.00303348	0.0024614	0.000545378	0.00200989	0	0.00994012	8.45954e-05	0.00117998	0.000620438	0.00381072	0.00245426	0.00492286	0.00105288	0.0025162	0.00256929	0.00396214
12	Bahamas	nuts	0.0662842	0.013666	0.0266073	0.0705187	0.00683777	0.0236207	0.0295438	0.00342798	0.0227695	0.00542323	0.00918101	0.00658142	0.0134748	0	0.0227015	0	0.0110346	7.85695e-05	0.0242779	0.0331843	0.195494	0.05194	0.0101019	0.0251803	0.106252
12	Bahamas	pork	0.0093776	0.0101617	0.0097232	0.0203188	0.025346	0.0126759	0.00243359	0.000119794	0.0396145	0.00897916	0.00888188	0.00742915	0.0043658	0.00585895	0.000431534	0.000211785	0.00280259	0	0.0266644	0.00967599	0.000236182	0.00161301	0.00821112	0.00347247	0
12	Bahamas	roots	0.0306006	0.00866429	0.0108412	0.0196143	0.0169777	0.00212251	0.0306994	0.0141036	0.0399324	0.0215095	0.0162643	0.0279168	0.0336119	0	0.02144	0.261724	0.0151702	0.0010257	0.0025785	0.01631	0.0569064	0.02219	0.0198948	0.0312266	0.0423577
12	Bahamas	ruminant_meat	0.00226759	0.00609504	0.00703214	0.00546281	0.000457609	0.00212961	0.000434041	0	0.00286622	0.00830548	0.00545316	0.00054368	0.000577974	0.00717836	0.000523285	0	0.000843267	4.62843e-05	0.0028167	0.0038744	0.000314109	0.00187742	0.0048477	0.00183894	0
12	Bahamas	sugar	0.34149	0.00236356	0.0034827	0.098888	0.194559	0.0134691	0.0398792	0	0	0	0.00897588	0.0239826	0.0284552	0	0.00419053	0	0	0	0	0.00563769	0.0400322	0.0269338	0.00921578	0.0451491	0
12	Bahamas	vegetables	0.076387	0.0854286	0.122254	0.354423	0.311745	0.0174792	0.279216	0.389279	0.301292	0.259401	0.138054	0.212611	0.143255	0	0.559505	0.522618	0.360386	0.98408	0.0789872	0.176299	0.4271	0.160249	0.105423	0.344054	0.326855
13	Bahrain	chicken	0.0834073	0.160569	0.100361	0.080537	0.0104667	0.0680695	0.0684247	0	0.120292	0.138138	0.204046	0.238853	0.160075	0.0399251	0.00438167	0	0.0418462	0.00414048	0.184022	0.12482	0.00911971	0.0395625	0.108831	0.13473	0
13	Bahrain	dairy	0.0809084	0.0660294	0.0569483	0.00686305	0.448434	0.0547036	0.0744697	0.00146631	0.114872	0.219738	0.00787222	0.0382528	0.122878	0.0715595	0.0488216	0.231461	0.0244339	0.00349691	0.053662	0.134542	0.00562865	0.0350609	0.0597701	0.0775092	0
13	Bahrain	eggs	0.0324875	0.0450419	0.0343044	0.0669471	0.0380504	0.0798001	0.0152295	0	0.0171942	0.102029	0.0010692	0.0308903	0.0875296	0.024715	0.080214	0.138698	0.063386	0.000604775	0.0908323	0.0540807	0.00621629	0.0170693	0.211806	0.0138734	0
13	Bahrain	fish	0.107087	0.316928	0.212332	0.144743	0.127295	0.468525	0.222584	0.0313281	0.151089	0.10414	0.165083	0.229848	0.153197	0.490661	0.18165	0.187864	0.4922	0.0022286	0.134076	0.289416	0.0533042	0.329868	0.267066	0.145251	0
13	Bahrain	fruits	0.314861	0.0419326	0.0490429	0.222247	0.204717	0.037108	0.332076	0.590248	0.161575	0.101871	0.108584	0.211227	0.209527	0	0.177553	0.0805512	0.164287	0.0593971	0.0147299	0.094569	0.386238	0.331677	0.0380221	0.353657	0.813813
13	Bahrain	legumes	0.00411827	0.00357079	0.00378674	0.00838317	0.00224396	5.46593e-05	0.00528988	0.00082563	0.0104576	0.00231685	0.00108289	0.00449494	0.004267	0	0.0433097	0.000119088	0.00234896	0.000825622	0.00618843	0.00340617	0.216129	0.00830072	0.003285	0.00356782	0.0116482
13	Bahrain	nuts	0.00940341	0.00286584	0.00617061	0.0087594	0.00262314	0.00101015	0.0165701	0.000364616	0.0209438	0.00224735	0.00203808	0.00253989	0.00190373	0	0.00438667	0.000115399	0.0139337	0.0035548	0.064833	0.00586243	0.0696557	0.0138936	0.00213277	0.00301737	0.00856947
13	Bahrain	roots	0.000247328	0.00010394	0.000112793	0.000438108	0.00011528	1.47003e-05	0.000412701	0.00111431	0.000492276	0.000101009	0.000213852	0.000765581	0.000238143	0	0.000361948	0	8.53506e-06	5.7004e-05	2.82248e-05	0.000220118	0.000480249	0.000368703	0.000123332	0.000604082	0.000555107
13	Bahrain	ruminant_meat	0.340098	0.341539	0.501461	0.350277	0.0566427	0.28571	0.152457	0	0.283116	0.275375	0.472211	0.144151	0.204622	0.373139	0.163907	0	0.0705918	0.0389618	0.434629	0.24713	0.0235302	0.13815	0.278252	0.132566	0
13	Bahrain	vegetables	0.027382	0.0214191	0.0354795	0.110804	0.109412	0.00500428	0.112486	0.374653	0.119968	0.0540437	0.0377988	0.0989771	0.0557634	0	0.295415	0.361192	0.126964	0.886733	0.0169991	0.0459532	0.229698	0.0860505	0.0307111	0.135224	0.165414
14	Barbados	cereals	0.00070477	0.000700197	0.00149019	0.00120054	4.7832e-05	0.00110017	0.00281734	0	0.00210061	0.000842158	0.000956643	0.00150498	0.000404752	0	0.000741215	7.67699e-05	0.000852843	7.92927e-06	0.00171403	0.00118828	0.00139493	0.00130693	0.000348058	0.00044737	0.00257482
14	Barbados	chicken	0.121912	0.574136	0.438832	0.16049	0.0182962	0.324136	0.206192	0	0.260691	0.444496	0.652317	0.548167	0.458732	0.270333	0.0185549	0.00134874	0.205707	0.00921572	0.527427	0.444869	0.0202528	0.119735	0.418267	0.35662	0
14	Barbados	dairy	0.0207091	0.0411676	0.0438659	0.00233671	0.135761	0.0461751	0.0390042	0	0.0441285	0.124497	0.00412732	0.015315	0.0626049	0.0852128	0.0342954	0.112892	0.0214214	0.00139415	0.027169	0.083571	0.00202277	0.0182952	0.0405145	0.0361772	0
14	Barbados	eggs	0.0160577	0.0542939	0.0505861	0.0450856	0.0222536	0.126724	0.0154813	0	0.0126922	0.111354	0.00115042	0.0239211	0.0851055	0.0557441	0.10663	0.129879	0.106281	0.000461132	0.0880674	0.0651564	0.00468339	0.017428	0.275323	0.01251	0
14	Barbados	fish	0.0200324	0.107905	0.028558	0.0374076	0.00941748	0.209929	0.065867	0.00686331	0.0492409	0.0901315	0.149986	0.0771853	0.0459752	0.534223	0.0111609	0.101843	0.126524	0.00257484	0.0916316	0.0853867	0.00275822	0.0186447	0.0735511	0.0438207	0
14	Barbados	fruits	0.0208537	0.0110363	0.0160429	0.0270306	0.0148651	0.00513366	0.0586263	0.368574	0.0392319	0.0372523	0.0265984	0.0556763	0.0511348	0	0.119345	0.0327641	0.179104	0.0221753	0.0339266	0.0211734	0.0588307	0.0509805	0.016874	0.0595213	0.188206
14	Barbados	legumes	0.032786	0.0859616	0.189392	0.176975	0.0810815	0.0272075	0.221876	0.0335217	0.248729	0.0546425	0.0278467	0.0228018	0.0440932	0	0.159923	0.000264851	0.0480792	0.00252734	0.0797414	0.103495	0.311857	0.35616	0.0191739	0.0821715	0.419368
14	Barbados	nuts	0.0334229	0.0121032	0.0362684	0.0526381	0.00467773	0.035054	0.0347113	0.0129118	0.0176082	0.00409745	0.00696438	0.0063888	0.0140033	0	0.0495964	0	0.0204254	0.000258481	0.0141817	0.0312655	0.210954	0.0885314	0.00953388	0.0271344	0.155222
14	Barbados	oil	0.000514179	0.000888339	0.00104278	0.000592269	0.000274599	0.000239734	0.00188356	0	0.00167817	0.000370817	0.00169817	0.000391206	0.000796647	0	0.00442256	0	0.00535604	0	0.0060239	0.00097682	0.00284052	0.00207159	0.000396848	0.000430448	0.00147259
14	Barbados	pork	0.0311094	0.0592096	0.0871973	0.0997839	0.114076	0.123763	0.0188113	0.00296858	0.201549	0.0446332	0.0443264	0.0474466	0.0298496	0.0331061	0.00620263	0.00221929	0.0341302	0	0.102475	0.0599783	0.00167674	0.0180884	0.0509843	0.0246187	0
14	Barbados	roots	0.0122094	0.00643234	0.0111236	0.0131756	0.00947774	0.00264331	0.0297682	0.0462483	0.027993	0.0117189	0.00930146	0.0291592	0.0276925	0	0.0400058	0.275842	0.036378	0.00289949	0.0018424	0.0151449	0.0536622	0.0354578	0.0146824	0.0414117	0.0626374
14	Barbados	ruminant_meat	0.00418469	0.010934	0.0199742	0.00692456	0.000573039	0.0103782	0.00306664	0	0.0044577	0.00782633	0.00981941	0.00441476	0.00319022	0.0213812	0.0034398	0	0.00284467	0.000498633	0.00724093	0.00754366	0.000440231	0.00366361	0.00869234	0.00351213	0
14	Barbados	sugar	0.670859	0.00815537	0.0184954	0.28758	0.518551	0.0778762	0.182545	0	0	0	0.026527	0.0907019	0.11521	0	0.0356684	0	0	0	0	0.0206944	0.1683	0.17886	0.0338859	0.189552	0
14	Barbados	vegetables	0.0146448	0.0270764	0.0571304	0.0887788	0.0706466	0.00964057	0.119349	0.528912	0.0898997	0.0681371	0.0383805	0.0769258	0.061207	0	0.410013	0.34287	0.212898	0.957987	0.0185592	0.0595568	0.160328	0.0907768	0.0377726	0.122072	0.17052
16	Bangladesh	cereals	0.863047	0.692521	0.826182	0.634688	0.391117	0.859567	0.839238	0	0.833564	0.560244	0.829172	0.715479	0.850319	0	0.530144	0.000738491	0.594696	0.028569	0.600443	0.762547	0.922851	0.770444	0.483277	0.478261	0.740472
16	Bangladesh	chicken	0.00222696	0.0102724	0.0044999	0.00421971	0.000839421	0.00314007	0.00153596	0.000521799	0.00304878	0.0143839	0.00841301	0.007635	0.00440114	0.0154896	0.000869229	0.00121562	0.00321632	0.00064591	0.0116607	0.00447366	4.62005e-05	0.00202879	0.0115228	0.00857117	0
16	Bangladesh	dairy	0.00875247	0.0181094	0.0096758	0.00129921	0.162903	0.00625498	0.00841317	0.00548055	0.00912961	0.0806414	0.00286524	0.00555415	0.0127003	0.0571754	0.00577343	0.16028	0.00613554	0.00120323	0.0112197	0.0228998	0.000312555	0.00691576	0.0287145	0.0275486	0
16	Bangladesh	eggs	0.00293044	0.0099103	0.00575523	0.0102636	0.0114224	0.012495	0.00124065	0	0.00193137	0.0365504	0.000198607	0.00344312	0.00901339	0.058683	0.0167596	0.0739663	0.0142154	0.000188184	0.0172882	0.0066723	0.000114645	0.00186338	0.0784394	0.00347497	0
16	Bangladesh	fish	0.0266055	0.164404	0.0483959	0.045532	0.0939642	0.0911104	0.0332693	0.0122435	0.0358275	0.0912263	0.0661322	0.0493597	0.0469491	0.779403	0.0497049	0.122936	0.0960612	0.00142047	0.132108	0.110017	0.00919814	0.0316227	0.218425	0.087533	0
16	Bangladesh	fruits	0.0124377	0.00708374	0.00461258	0.0150571	0.0272358	0.00223238	0.0156363	0.346301	0.012561	0.0389734	0.0126248	0.0300501	0.0134086	0	0.0664409	0.115095	0.0720965	0.0208139	0.00877909	0.00674843	0.00576988	0.0226997	0.0196725	0.0535388	0.0560647
16	Bangladesh	legumes	0.0058077	0.0157424	0.0153352	0.026503	0.0201405	0.00144543	0.0101447	0.00446616	0.0188292	0.0140264	0.00386667	0.00591815	0.00542558	0	0.070802	0.000661217	0.00521772	0.00291189	0.0106492	0.00955873	0.00725262	0.0284791	0.0162169	0.0182857	0.0297514
16	Bangladesh	nuts	0.00483362	0.00183195	0.00336372	0.00749783	0.00187177	0.00280571	0.00220001	0.00225952	0.00132218	0.00109727	0.000805639	0.00074838	0.0011873	0	0.00564728	0	0.00219204	8.35872e-05	0.00252554	0.00267268	0.00394356	0.00834116	0.0023675	0.00587959	0.0125693
16	Bangladesh	oil	0.0102894	0.00447104	0.00598554	0.00916006	0.0232731	0.00213984	0.00701724	4.20661e-05	0.00613225	0.0043661	0.00498659	0.00282582	0.00149046	0	0.0136902	0	0.109267	0.0182562	0.170049	0.00446103	0.00226827	0.0166055	0.00330888	0.00353443	0.00631991
16	Bangladesh	others	0.00332972	0.00560329	0.00939529	0.115611	0.083237	0.00138505	0.0114778	0.0183405	0.00381202	0.0137282	0.00280966	0.00782329	0.00170665	0	0.0182605	0.0225059	0.043274	0.287281	0.00802986	0.00451009	0.0234633	0.0121897	0.00722323	0.0155559	0.0251122
16	Bangladesh	roots	0.0317383	0.0336708	0.0275919	0.0745882	0.0505258	0.0033945	0.0476892	0.394518	0.0487484	0.0543057	0.0469001	0.123052	0.0370013	0	0.0971721	0.21347	0.00490204	0.0250616	0.00853445	0.0403255	0.0123588	0.064182	0.0712442	0.209744	0.0893968
16	Bangladesh	ruminant_meat	0.00500899	0.0206991	0.0226551	0.0143803	0.00284942	0.00698836	0.00106864	0	0.00378093	0.0369527	0.0108895	0.00406774	0.00111547	0.0892486	0.00256082	0	0.00394841	0.00104178	0.00678987	0.0078484	0.000137305	0.00654282	0.0270603	0.0107669	0
16	Bangladesh	soybeans	0.000420217	0.00149151	0.000633796	0.00229322	0.00551413	8.72368e-05	0.000935569	0.00415707	0.00182441	0.00201006	0.000515369	0.000188595	0.000121799	0	0.00750304	0.000601114	0.000535404	0.00135622	0.00462286	0.000960634	0.000301073	0.000513847	0.00156479	0.00214376	0.00122802
16	Bangladesh	sugar	0.0142935	0.00018186	0.000252717	0.00603496	0.0305695	0.000918309	0.00170453	0	0	0	0.000452091	0.00156531	0.00143912	0	0.000598346	0	0	0	0	0.000260625	0.000463515	0.00248268	0.00123971	0.00605111	0
16	Bangladesh	vegetables	0.00827886	0.0140074	0.0156649	0.0328725	0.0945365	0.00603616	0.0184294	0.21167	0.0194888	0.0514939	0.00936891	0.0422892	0.0137213	0	0.114074	0.288529	0.0442422	0.611167	0.00730041	0.0160435	0.0115189	0.0250886	0.0297234	0.0691116	0.0390858
18	Bhutan	cereals	0.659477	0.51747	0.629477	0.427729	0.0541437	0.662146	0.697214	0.000460626	0.627678	0.323238	0.758472	0.638988	0.475797	0	0.240648	0.0265132	0.409023	0.0176688	0.68746	0.526329	0.687569	0.636755	0.318342	0.302808	0.573489
18	Bhutan	chicken	0.000742532	0.00289469	0.00132676	0.00046329	7.2089e-05	0.00109505	0.000385332	0	0.000608715	0.00143442	0.00328909	0.00203317	0.00185364	0.00217895	3.33192e-05	0	0.000711577	6.02374e-05	0.00209187	0.00124236	2.47288e-05	0.000357257	0.00263937	0.00180806	0
18	Bhutan	dairy	0.157203	0.259331	0.165491	0.00844277	0.673728	0.196878	0.0912752	0.000139947	0.127408	0.498629	0.0260375	0.0708491	0.313732	0.867969	0.0826341	0.631847	0.0914787	0.0112011	0.134081	0.290889	0.00308172	0.0682216	0.318318	0.226834	0
18	Bhutan	eggs	0.00358979	0.0100786	0.00562883	0.00478004	0.00325282	0.0159341	0.00106451	0	0.00107995	0.0131501	0.000213917	0.00326368	0.0125806	0.0167418	0.00757088	0.0214222	0.0133783	0.000109207	0.0128158	0.00668108	0.000209216	0.00191317	0.0637571	0.00231087	0
18	Bhutan	fish	0.000146638	0.000672351	0.000256404	0.000136308	0.000105669	0.000360451	0.000120719	2.71174e-05	0.000145499	0.000104205	0.000316367	0.000208692	0.000306639	0.00167943	0.000104944	9.95421e-05	0.000400935	1.94434e-06	0.000436274	0.000574488	3.33929e-05	8.46322e-05	0.000676439	0.000262211	0
18	Bhutan	fruits	0.0478046	0.0295664	0.014156	0.0299102	0.0774536	0.00546475	0.0379362	0.576531	0.0570617	0.0505483	0.0316537	0.0372599	0.0599233	0	0.119074	0.0551296	0.0994616	0.00958484	0.0159066	0.0184506	0.0168241	0.0520541	0.0562326	0.101645	0.157482
18	Bhutan	legumes	0.018728	0.0393779	0.0332438	0.0371527	0.0171027	0.0093912	0.0289663	0.00475955	0.0447448	0.0147927	0.0144467	0.0131382	0.0194094	0	0.119164	0.000488112	0.00741688	0.00922974	0.0130681	0.0276987	0.022273	0.056347	0.0323329	0.0431089	0.0635397
18	Bhutan	nuts	0.00178602	0.00132949	0.00146677	0.000864694	0.000619261	0.00027667	0.00152477	5.56332e-05	0.00100155	0.000469547	0.00034907	0.00112152	0.000508872	0	0.00171732	1.45653e-05	0.000970255	0.000106923	0.0344164	0.00127009	0.00277509	0.0045846	0.00092542	0.00080336	0.000956471
18	Bhutan	oil	0.00714504	0.0117253	0.0148641	0.0140949	0.00865687	0.0605158	0.0183899	0.00156488	0.0121771	0.00420785	0.0075636	0.00427028	0.00372435	0	0.0146208	0.000150031	0.0361932	0.00110137	0.0379052	0.0156538	0.0102484	0.00960261	0.0149186	0.00692403	0.00896992
18	Bhutan	others	0.0193667	0.0258564	0.0424126	0.323776	0.114406	0.00818687	0.0468528	0.0333355	0.016253	0.0227785	0.0169932	0.0342849	0.0111956	0	0.0428428	0.0298811	0.190979	0.791608	0.024689	0.0203554	0.210966	0.0534392	0.0253447	0.0498974	0.0746485
18	Bhutan	pork	0.00292341	0.0046201	0.00407851	0.00444698	0.00700915	0.00654137	0.000543717	0.000105486	0.00720871	0.0022156	0.00346469	0.00272109	0.00185478	0.00417949	0.00018512	0.000153868	0.00180591	0	0.00626844	0.0025852	3.14857e-05	0.000834678	0.00496288	0.00191159	0
18	Bhutan	roots	0.0534176	0.0539911	0.0407588	0.117087	0.0205606	0.00862925	0.0569756	0.178806	0.0829478	0.0355923	0.0938091	0.131296	0.0728758	0	0.315172	0.00701565	0.0606149	0.0133277	0.00903063	0.0632089	0.0296748	0.087993	0.110981	0.201386	0.0946738
18	Bhutan	ruminant_meat	0.0155602	0.0306322	0.0341644	0.0111409	0.00104749	0.0201447	0.00319412	0	0.00480998	0.0109028	0.0223537	0.0132757	0.00558643	0.107251	0.00248225	0	0.00484684	0.0013443	0.0131757	0.0114555	0.000228305	0.00445668	0.0276901	0.00993385	0
18	Bhutan	soybeans	0.00037964	0.00106906	0.000444411	0.00099757	0.00117723	8.00944e-05	0.000593205	0.00117364	0.00120824	0.00051805	0.000484161	0.000128379	0.000124107	0	0.00273435	0.000123968	0.000367021	0.000580475	0.00220779	0.000673449	0.000420481	0.000349908	0.000852828	0.00106809	0.000567012
18	Bhutan	sugar	0.00366424	3.72082e-05	5.14346e-05	0.000744391	0.00184717	0.00023913	0.000306054	2.64968e-07	0	1.47301e-06	0.000120643	0.000302122	0.000415685	0	6.21354e-05	0	0	0	0	5.18816e-05	0.00018398	0.000479662	0.000191827	0.000854261	3.53558e-07
18	Bhutan	vegetables	0.00806653	0.0113485	0.0121795	0.0182326	0.0188177	0.00411587	0.0146573	0.20304	0.0156672	0.0214181	0.0204331	0.0468591	0.0201119	0	0.050954	0.227161	0.0823521	0.144075	0.00644784	0.0128805	0.015456	0.0225273	0.0218342	0.0484442	0.0256723
19	Bolivia (Plurinational State of)	cereals	0.2512	0.180676	0.305317	0.200041	0.0302323	0.302045	0.316707	1.50432e-05	0.222323	0.167532	0.28797	0.29272	0.291865	0	0.0739495	0.0219853	0.097307	0.0187774	0.119771	0.259491	0.490593	0.266745	0.126937	0.112804	0.339864
19	Bolivia (Plurinational State of)	chicken	0.0414628	0.135967	0.0831278	0.0269164	0.00428026	0.0473747	0.0248787	5.8072e-05	0.0284731	0.11393	0.181563	0.139631	0.165633	0.185992	0.00109513	0.00032607	0.0171717	0.00940171	0.0534164	0.0764428	0.00189441	0.021898	0.129047	0.0848664	0
19	Bolivia (Plurinational State of)	dairy	0.0265188	0.0371158	0.0303893	0.00163271	0.120781	0.0228844	0.0180376	0.00223718	0.0175178	0.120379	0.00548945	0.0147474	0.0804987	0.210955	0.00728631	0.259688	0.00632936	0.00496678	0.010065	0.0549852	0.000936222	0.0130053	0.0452145	0.0315651	0
19	Bolivia (Plurinational State of)	eggs	0.00543263	0.0128395	0.00957579	0.00746525	0.00523567	0.0186629	0.00186439	0	0.00136476	0.028339	0.000320502	0.00607912	0.0305349	0.0386925	0.00640634	0.0823364	0.0087359	0.000457016	0.00887231	0.0111542	0.000434812	0.00315362	0.0846672	0.00294871	0
19	Bolivia (Plurinational State of)	fish	0.000670931	0.00309806	0.000950142	0.000507955	0.000780653	0.00141813	0.000738513	0.000124817	0.000674706	0.00123984	0.0015962	0.00118961	0.00260232	0.0160475	0.000234709	0.00228657	0.000375414	3.27882e-05	0.000673141	0.00192278	0.00117126	0.000992271	0.003203	0.00110905	0
19	Bolivia (Plurinational State of)	fruits	0.0333108	0.0119526	0.00988513	0.0164268	0.0201589	0.00509335	0.0369228	0.201582	0.0222456	0.0541205	0.0256132	0.069857	0.0569012	0	0.0319006	0.169266	0.0213427	0.0246513	0.00400992	0.0149316	0.0236603	0.0350637	0.0325594	0.0717378	0.0660998
19	Bolivia (Plurinational State of)	legumes	0.0181184	0.03246	0.0304486	0.0369717	0.0164605	0.00785163	0.0360108	0.00449151	0.033211	0.0217475	0.0139649	0.0191108	0.0269903	0	0.0815399	0.00079589	0.00239264	0.0272825	0.00447221	0.0312952	0.0305932	0.0495464	0.0313835	0.0376704	0.0783808
19	Bolivia (Plurinational State of)	nuts	0.0173783	0.00811747	0.0170954	0.0099453	0.0077995	0.380421	0.0279602	0.0255708	0.0174653	0.0109937	0.00598395	0.017626	0.0120429	0	0.0107469	0.00192539	0.0202254	0.0140394	0.039536	0.0188379	0.0298086	0.0509736	0.0032139	0.0163552	0.0265957
19	Bolivia (Plurinational State of)	oil	0.0636385	0.0614488	0.108758	0.0711996	0.0399007	0.0843936	0.141583	0.00221591	0.134226	0.0597093	0.103672	0.126524	0.0626743	0	0.0855082	0.00377557	0.727473	3.39076e-06	0.301082	0.103198	0.0894425	0.242518	0.0436524	0.0385758	0.0663345
19	Bolivia (Plurinational State of)	others	0.00244649	0.00662748	0.00905496	0.0223139	0.00590157	0.00225793	0.0113977	0.00133552	0.00102949	0.00487398	0.00393269	0.00351283	0.00326014	0.0315975	0.00151889	0.00279273	0.00350054	0.0812603	0.00150785	0.00691352	0.0176217	0.0219552	0.00517761	0.00613458	0.0146645
19	Bolivia (Plurinational State of)	pork	0.0213287	0.0283748	0.0334496	0.033482	0.054389	0.0369363	0.00459084	0.000836585	0.0439181	0.0230187	0.0250255	0.0244348	0.0217031	0.0465673	0.000755178	0.00285108	0.00568508	0	0.020921	0.0208075	0.000315466	0.00663295	0.0317727	0.0117594	0
19	Bolivia (Plurinational State of)	roots	0.0490852	0.0275133	0.0319535	0.0453599	0.0167028	0.00401821	0.0486199	0.174769	0.0400443	0.0312101	0.0608632	0.124431	0.0720957	0	0.0421485	0.0185442	0.00700892	0.0404227	0.00280542	0.0405063	0.0425539	0.0660332	0.0596468	0.116754	0.0750246
19	Bolivia (Plurinational State of)	ruminant_meat	0.0447369	0.0731291	0.109947	0.0367829	0.0145004	0.0456062	0.0108125	0	0.0116493	0.0436004	0.0640156	0.0457779	0.0269279	0.470148	0.00416405	0	0.00602071	0.0111979	0.0178715	0.0386433	0.000896947	0.0136431	0.0699847	0.0238465	0
19	Bolivia (Plurinational State of)	soybeans	0.154846	0.367058	0.203764	0.419896	0.510691	0.0252836	0.280012	0.520357	0.411521	0.300894	0.195506	0.0644485	0.0811856	0	0.623596	0.128417	0.0645928	0.654711	0.411939	0.303027	0.235526	0.155451	0.305235	0.367326	0.302436
19	Bolivia (Plurinational State of)	sugar	0.261446	0.00222432	0.0040521	0.0548433	0.140462	0.0132101	0.0253129	4.24145e-06	0	3.08887e-05	0.00851494	0.0265481	0.0476062	0	0.00247066	0	0	0	0	0.00408151	0.0180049	0.0372811	0.0120051	0.0514518	6.80856e-06
19	Bolivia (Plurinational State of)	vegetables	0.00837994	0.0113969	0.0122318	0.0162156	0.0117237	0.0025436	0.0145513	0.0664018	0.0143365	0.018381	0.0159688	0.0233623	0.0174786	0	0.0266793	0.30501	0.0118385	0.112796	0.00305726	0.013762	0.0165472	0.0151072	0.0162996	0.0250947	0.030593
20	Botswana	cereals	0.217122	0.115552	0.154768	0.221276	0.0137046	0.145305	0.389375	0.00410951	0.224018	0.0618906	0.234021	0.259272	0.0782742	0	0.0789307	0.00380916	0.0859151	0.00131684	0.229535	0.16041	0.596273	0.246876	0.0362711	0.0984757	0.417803
20	Botswana	chicken	0.0152998	0.0329354	0.0182294	0.00966814	0.000788314	0.0199761	0.00925387	0	0.0124889	0.015934	0.0600344	0.0445188	0.0290989	0.00970421	0.000450155	0	0.00768883	0.000692806	0.0323464	0.0176349	0.00131624	0.0079654	0.0260176	0.0264725	0
20	Botswana	dairy	0.392467	0.357713	0.272528	0.0217072	0.894665	0.423167	0.267722	0.0102972	0.315875	0.663813	0.0620123	0.189294	0.590827	0.451384	0.130515	0.84132	0.119269	0.0155445	0.247985	0.504096	0.0223447	0.189238	0.380317	0.40895	0
20	Botswana	eggs	0.00828459	0.0128437	0.00866223	0.0111726	0.00398402	0.0325562	0.00286333	0	0.00248166	0.016361	0.000437323	0.00800402	0.0221199	0.00835118	0.0114563	0.0262416	0.0161909	0.000140679	0.0221958	0.0106219	0.00124726	0.00477763	0.0703926	0.00378957	0
20	Botswana	fish	0.000840034	0.00303022	0.000389578	0.000553594	0.000165168	0.00602653	0.000968665	4.1962e-05	0.000474681	0.000374365	0.00318108	0.00115869	0.00113009	0.00230841	0.000808765	8.16398e-05	0.000862953	8.62481e-05	0.00073191	0.00139486	0.000635479	0.000829946	0.00163336	0.00124211	0
20	Botswana	fruits	0.00731809	0.00163198	0.00111704	0.007088	0.00416764	0.000926072	0.00839289	0.196969	0.006975	0.00340318	0.00556246	0.00586602	0.00638143	0	0.0049939	0.00884692	0.0290149	0.0060001	0.00162551	0.00294	0.0144317	0.00761867	0.0026335	0.0106028	0.0466455
20	Botswana	legumes	0.0163736	0.0198287	0.0334453	0.0436605	0.0147941	0.00647924	0.0404111	0.0134212	0.0483249	0.00786684	0.0102087	0.00625799	0.011172	0	0.00696739	5.86007e-05	0.00760316	0.000150793	0.0211149	0.01612	0.0852139	0.101071	0.00349275	0.0231752	0.111861
20	Botswana	oil	0.0332201	0.0213042	0.0321096	0.0317369	0.00550568	0.0513529	0.0735172	0.0023498	0.0861953	0.0120222	0.0503936	0.0584814	0.0168101	0	0.054746	0.000444107	0.497747	0	0.257905	0.0335677	0.0860502	0.113549	0.0129415	0.0173052	0.047117
20	Botswana	others	0.00273525	0.00921499	0.00436147	0.0084503	0.000349479	0.00439901	0.00201868	0	0.000338632	0.000683922	0.0101844	0.00436872	0	0.0166707	0.000532173	0	0.00172537	0.000191961	0.00215543	0.0035137	0	0.00318719	0.00849376	0.00257052	0
20	Botswana	pork	0.00231925	0.00202395	0.00215759	0.00357307	0.00295109	0.0045944	0.000502745	0.000171413	0.00569447	0.000947604	0.00243487	0.00229403	0.00112106	0.000716678	9.62957e-05	6.47932e-05	0.000751315	0	0.00373197	0.00141288	6.45254e-05	0.000716526	0.00188359	0.00107762	0
20	Botswana	roots	0.0662342	0.0462324	0.0396932	0.257952	0.0147883	0.014466	0.0836986	0.31527	0.146293	0.0344183	0.120941	0.117748	0.0772328	0	0.574763	0.00319614	0.0976611	0.00182765	0.0102609	0.0676042	0.085071	0.13319	0.101786	0.184266	0.281251
20	Botswana	ruminant_meat	0.223209	0.364612	0.410637	0.329016	0.012515	0.284877	0.0762346	0.0139487	0.118446	0.160394	0.415455	0.256918	0.135128	0.510865	0.0293682	0	0.064798	0.0123512	0.162683	0.16057	0.0160587	0.133967	0.336898	0.139973	0
20	Botswana	vegetables	0.0145774	0.0130782	0.0219021	0.0541445	0.0316216	0.00587486	0.0450411	0.443421	0.0323947	0.0218909	0.0251326	0.0458189	0.030704	0	0.106372	0.115937	0.0707722	0.961697	0.00772971	0.0201132	0.0912932	0.0570141	0.0172394	0.0820991	0.0953227
21	Brazil	cereals	0.176553	0.135622	0.246943	0.159125	0.0196772	0.431601	0.276489	0	0.194418	0.106166	0.261479	0.273384	0.237878	0	0.0470357	0.0139073	0.1923	0.0112885	0.106137	0.213434	0.473369	0.247878	0.0855501	0.0850548	0.299323
21	Brazil	chicken	0.0426486	0.15206	0.0991567	0.0322193	0.00421232	0.0890854	0.0337197	1.08385e-05	0.0362938	0.121035	0.233581	0.202216	0.180771	0.145049	0.00146498	0.00212404	0.0544997	0.00686987	0.0802066	0.0917286	0.00235918	0.0304542	0.140688	0.0967334	0
21	Brazil	dairy	0.0464059	0.0695853	0.0631425	0.00301079	0.197733	0.0794561	0.040827	0.00013782	0.0396575	0.217461	0.00955926	0.0361379	0.158366	0.285377	0.0157066	0.497473	0.0366959	0.00674543	0.026403	0.110514	0.00155518	0.0298443	0.0873334	0.0636715	0
21	Brazil	eggs	0.00593388	0.0149375	0.0119395	0.010285	0.00536858	0.0359195	0.00266831	0	0.00221643	0.0318836	0.0004559	0.00922616	0.0354794	0.0377306	0.0083349	0.0933505	0.0299458	0.000368313	0.0136295	0.0139773	0.000585062	0.00452506	0.0952761	0.00363607	0
21	Brazil	fish	0.00298145	0.014966	0.0054718	0.00288777	0.00243519	0.0235543	0.0045778	0.0003887	0.0027445	0.0050478	0.0113064	0.00903305	0.0102107	0.0702395	0.00159603	0.0148026	0.0122503	0.000329298	0.00390909	0.0100921	0.00364484	0.00541736	0.0143952	0.00541729	0
21	Brazil	fruits	0.0467365	0.0301974	0.0530418	0.0418254	0.0323568	0.0257562	0.0876467	0.328271	0.0514391	0.0800098	0.0317826	0.100085	0.0836688	0	0.0522917	0.0956944	0.0930828	0.0569811	0.050471	0.0473321	0.0720877	0.161446	0.0318613	0.0800086	0.110316
21	Brazil	legumes	0.0211848	0.0395809	0.0395949	0.051272	0.0202875	0.0179319	0.0579643	0.00685522	0.0514202	0.0250392	0.0188625	0.0334664	0.0305539	0	0.115312	1.85552e-05	0.0106276	0.0249498	0.00783153	0.0432869	0.0366572	0.0785326	0.0359343	0.0535727	0.110224
21	Brazil	nuts	0.0146672	0.0054212	0.01358	0.0143452	0.00162052	0.0396581	0.012383	0.00211677	0.00464631	0.00157463	0.00316978	0.0044663	0.00759092	0	0.00421837	1.86725e-06	0.00998642	0.00363393	0.00987643	0.0109794	0.0294577	0.0369103	0.00520291	0.00952966	0.0285453
21	Brazil	oil	0.027299	0.00580024	0.00691418	0.00405297	0.00203991	0.00462569	0.00951775	0.000146182	0.00792073	0.00329836	0.0138871	0.00626766	0.00746489	0	0.00803408	6.9376e-05	0.249121	0.0133036	0.0545351	0.00615657	0.0087477	0.0166461	0.00369506	0.00334457	0.00690487
21	Brazil	others	0.00148727	0.00356987	0.00849748	0.0110259	0.0022159	0.00236452	0.0144469	0.000169712	0.000600881	0.00242475	0.00203372	0.00131416	0.00139547	0.00160123	0.000746509	0.000162433	0.00103891	0.00451355	0.00059569	0.00700575	0.0134548	0.0320927	0.000867568	0.0054752	0.0183289
21	Brazil	pork	0.023539	0.033794	0.0424875	0.0432333	0.0560786	0.0723329	0.00663489	0.000973632	0.0612022	0.026389	0.0341411	0.0377606	0.0255557	0.0377229	0.000966166	0.00329944	0.0197622	0	0.0337223	0.0267422	0.000424207	0.00990886	0.0371134	0.0145836	0
21	Brazil	roots	0.031901	0.0104534	0.017192	0.0128158	0.00815047	0.00410865	0.0269501	0.0838866	0.022624	0.0173525	0.0291598	0.0450539	0.0220852	0	0.0228711	0.0411945	0.0235216	0.0133034	0.00192222	0.0142541	0.037417	0.037941	0.0382414	0.0468433	0.0386472
21	Brazil	ruminant_meat	0.0547926	0.0950417	0.15162	0.0454498	0.00349715	0.0969551	0.0171728	0	0.0172324	0.0518088	0.0935622	0.0814137	0.033994	0.42228	0.00556634	0	0.0222377	0.00957308	0.0311414	0.0502778	0.00123672	0.0206378	0.0871832	0.0318896	0
21	Brazil	soybeans	0.14864	0.380237	0.225118	0.471587	0.45799	0.0430661	0.35199	0.526743	0.498801	0.300033	0.23199	0.0866273	0.083149	0	0.693934	0.12926	0.195296	0.4637	0.577539	0.338745	0.275472	0.201987	0.310116	0.396226	0.366193
21	Brazil	sugar	0.350909	0.00322281	0.00626737	0.0861194	0.176104	0.0314604	0.0444858	7.61256e-06	0	5.46103e-05	0.0141283	0.0498921	0.0681698	0	0.00384507	0	0	0	0	0.00637975	0.029447	0.0677314	0.0170546	0.0775948	1.46168e-05
21	Brazil	vegetables	0.0043215	0.00551107	0.00903259	0.0107449	0.0102324	0.00212403	0.0125253	0.0502929	0.00878312	0.0104226	0.0109023	0.0236568	0.0136673	0	0.0180762	0.108642	0.0496342	0.38444	0.00208088	0.00909383	0.0140855	0.0180472	0.00948783	0.0264186	0.0215037
23	Belize	cereals	0.114736	0.185593	0.317641	0.175352	0.0140405	0.27649	0.27129	0	0.230372	0.152047	0.270899	0.196776	0.146733	0	0.0366149	0.015426	0.132164	0.00523725	0.395542	0.259264	0.395694	0.180339	0.0775568	0.0608413	0.145561
23	Belize	chicken	0.018125	0.153614	0.100025	0.0283669	0.00295599	0.072877	0.0221228	3.30246e-06	0.0317752	0.110959	0.177674	0.0862507	0.0818066	0.143633	0.000936096	0.000303572	0.0329778	0.00544276	0.171409	0.0921619	0.00211263	0.0172497	0.107376	0.0539252	0
23	Belize	dairy	0.00415192	0.0148777	0.0135065	0.000555976	0.0297281	0.0140875	0.00565106	0	0.00722297	0.0418624	0.00151988	0.00325349	0.0150405	0.06147	0.00238399	0.0546725	0.00461046	0.00110058	0.0119059	0.0233577	0.00028418	0.0035513	0.014032	0.00735712	0
23	Belize	eggs	0.00206811	0.0126047	0.0100058	0.00689114	0.00313037	0.0248364	0.00144089	0	0.00133455	0.0240532	0.000272145	0.00326448	0.0131345	0.0258321	0.00476157	0.0404063	0.0146945	0.000233852	0.0247918	0.0116986	0.000422679	0.00217319	0.0612568	0.0016343	0
23	Belize	fish	0.0134043	0.153906	0.0706181	0.0376288	0.022361	0.277505	0.0372823	0.000724994	0.0224445	0.041862	0.0971314	0.0425472	0.0757829	0.659018	0.0108232	0.116135	0.21922	0.0330125	0.0747258	0.122745	0.00396249	0.0494296	0.14135	0.0227429	0
23	Belize	fruits	0.149324	0.167413	0.127991	0.118762	0.280109	0.0947913	0.329736	0.950192	0.389308	0.440588	0.253555	0.466011	0.413717	0	0.475252	0.579146	0.481463	0.0734744	0.0958174	0.17092	0.254449	0.293075	0.3183	0.4782	0.542484
23	Belize	legumes	0.0484752	0.219549	0.229276	0.225166	0.0613191	0.0667152	0.16256	0.0061225	0.236996	0.118478	0.0841318	0.0641331	0.09397	0	0.392683	0.00485852	0.0278221	0.105134	0.0817743	0.218858	0.175508	0.238558	0.15959	0.139933	0.269595
23	Belize	nuts	0.00196366	0.00153588	0.00388523	0.00389104	0.000316615	0.00319885	0.00203894	0.000149698	0.00105218	0.00043114	0.000766966	0.000521965	0.00105175	0	0.000979532	0	0.00143118	0.000572052	0.0036564	0.00303938	0.00848292	0.0059256	0.00113835	0.00164099	0.00408882
23	Belize	oil	0.000758389	0.00236183	0.00236209	0.00103671	0.000442365	0.000538077	0.00200765	0	0.00202079	0.000917303	0.00460058	0.0006114	0.00140802	0	0.00226168	0	0.00848066	0	0.0194204	0.00200853	0.00293585	0.0029583	0.00101117	0.000643996	0.00103667
23	Belize	others	0.000199725	0.00119141	0.0031994	0.0033058	0.000433389	0.000700725	0.00362919	0	0.000157627	0.000768306	0.000480232	0.000137249	0.000131816	0	0.000196365	0	8.47668e-05	0.000118038	0.000345749	0.0026268	0.00350837	0.00692527	0.000151546	0.0010932	0.00282587
23	Belize	pork	0.00566957	0.019451	0.0244056	0.0215815	0.0227068	0.034323	0.00247747	0.000114986	0.029988	0.0136424	0.0148379	0.00916233	0.00651873	0.0217088	0.000391934	0.000976988	0.00667737	0	0.0408203	0.0152384	0.000214133	0.00319168	0.0160515	0.00455101	0
23	Belize	roots	0.00256418	0.00318248	0.00448437	0.00543998	0.00130333	0.000786464	0.00467208	0.00379194	0.00522873	0.00362507	0.00595522	0.00746242	0.00376153	0	0.00497574	0.0079019	0.0108695	0.00241661	0.00118829	0.00510404	0.00594785	0.00670063	0.00635444	0.0085891	0.00469883
23	Belize	ruminant_meat	0.00479962	0.0198641	0.0316121	0.00821546	0.000517559	0.0167705	0.00234776	0	0.00308839	0.00973056	0.0149357	0.00713561	0.00321213	0.0883378	0.000840446	0	0.00273634	0.00155412	0.0139068	0.0104139	0.000227182	0.00241522	0.0137311	0.00360484	0
23	Belize	soybeans	0.0028092	0.0171728	0.0101467	0.0184718	0.0145513	0.0016035	0.0103131	0.0048813	0.0191776	0.0121709	0.00791136	0.00164933	0.00166425	0	0.0220884	0.00300331	0.00517787	0.0159654	0.0548563	0.0151461	0.0109111	0.0051051	0.0105243	0.00970225	0.0069979
23	Belize	sugar	0.627362	0.013757	0.0266336	0.319133	0.529485	0.110817	0.123335	2.95491e-06	0	9.27909e-05	0.0455702	0.0898686	0.12909	0	0.0115707	0	0	0	0	0.0269812	0.110308	0.16194	0.0547462	0.179775	1.17e-05
23	Belize	vegetables	0.00359034	0.0139258	0.0242067	0.0262028	0.0165999	0.00396039	0.019096	0.0340166	0.0198327	0.0287721	0.0197594	0.0212149	0.0129774	0	0.0332405	0.17717	0.0515907	0.755738	0.00983975	0.0204353	0.0250314	0.0204624	0.0168296	0.0257664	0.0227003
25	Solomon Islands	cereals	0.00324929	0.00680917	0.00875262	0.00311586	0.00247123	0.00813935	0.00818541	0	0.011298	0.00464849	0.00868938	0.00731485	0.0140209	0	0.003363	0	0.00038216	0.000140709	0.00095232	0.00768975	0.0119864	0.0032683	0.00345001	0.00179394	0.00223461
25	Solomon Islands	chicken	0.000253779	0.00333121	0.00169779	0.000460584	0.000178953	0.00102067	0.00049742	0	0.00104705	0.00391771	0.00307286	0.00252831	0.00244358	0.00121309	5.04282e-05	0	5.75308e-05	6.36595e-05	0.000585122	0.00151695	1.93261e-05	0.000187886	0.00294161	0.00116574	0
25	Solomon Islands	dairy	0.00105295	0.00585229	0.0041565	0.000163899	0.0327814	0.00360118	0.0023039	0	0.0042979	0.0267215	0.000477142	0.00172911	0.00811844	0.00948152	0.00245247	0.00280159	0.000145076	0.000232196	0.000735935	0.00696289	4.69942e-05	0.000702879	0.0069583	0.00286724	0
25	Solomon Islands	eggs	0.000509699	0.00481839	0.00299236	0.0019742	0.00335455	0.00616991	0.000570877	0	0.000771714	0.0149207	8.30265e-05	0.00168604	0.00688975	0.00387216	0.00476023	0.00201217	0.000449348	4.79459e-05	0.00148923	0.00338901	6.79265e-05	0.000417995	0.02952	0.000618965	0
25	Solomon Islands	fish	0.0213997	0.42821	0.0694238	0.0544721	0.0507906	0.513587	0.0913873	0.00552658	0.116985	0.265256	0.662001	0.325144	0.132837	0.962619	0.0290794	0.118865	0.0162311	0.00104452	0.0291061	0.211011	0.00182696	0.0191545	0.34957	0.0816915	0
25	Solomon Islands	fruits	0.0105066	0.0140065	0.00913956	0.0300418	0.0773382	0.0040666	0.0396243	0.514321	0.0477314	0.0719504	0.0249473	0.029857	0.0456135	0	0.0420734	0.0163715	0.0190782	0.049162	0.00261831	0.0220663	0.0189669	0.0155958	0.0248346	0.0403429	0.0627547
25	Solomon Islands	legumes	0.0106512	0.0786532	0.12216	0.0815714	0.131708	0.0129832	0.085189	0.0163997	0.15889	0.0758562	0.0204925	0.0139381	0.0367929	0	0.0306101	4.75103e-05	0.00223109	0.000543396	0.0149794	0.054381	0.0490686	0.0934969	0.0154871	0.0400231	0.068414
25	Solomon Islands	nuts	0.226051	0.229548	0.458173	0.490847	0.150822	0.362964	0.274654	0.126777	0.231551	0.118078	0.10748	0.096278	0.241517	0	0.471563	7.25688e-06	0.0187767	0.00693186	0.0555617	0.347119	0.653382	0.452627	0.218481	0.285838	0.516888
25	Solomon Islands	oil	0.640085	0	0	0.00116029	0	0	0	0	0	0	0	0	0	0	0	0	0.869314	0.53752	0.873665	0	0	0	0.00516715	0	0
25	Solomon Islands	others	0.0086168	0.0775897	0.162448	0.178988	0.0963347	0.029402	0.24269	0.0029748	0.0170215	0.083303	0.0253877	0.0146553	0.0124746	0	0.0369738	0.000458481	0.00147794	0.0607879	0.00391483	0.127953	0.104741	0.222927	0.0140348	0.070883	0.122384
25	Solomon Islands	pork	0.00451216	0.0240107	0.0235693	0.0199653	0.0785761	0.0275341	0.00316968	0.000626429	0.0559967	0.0273276	0.0146179	0.0152811	0.011042	0.0105081	0.00126528	0.000157108	0.00065937	0	0.00791819	0.0142551	0.000111124	0.00198238	0.0249789	0.00556592	0
25	Solomon Islands	roots	0.0712887	0.116	0.122222	0.12672	0.352287	0.0257438	0.24317	0.288895	0.344303	0.285282	0.124449	0.480165	0.478547	0	0.338956	0.851433	0.0693908	0.0539656	0.00726273	0.195434	0.155509	0.184919	0.292385	0.456415	0.222716
25	Solomon Islands	ruminant_meat	0.00109884	0.00703921	0.00877315	0.00218709	0.000507691	0.00385374	0.000856789	0	0.00163512	0.00553421	0.00415167	0.00346733	0.00152361	0.0123066	0.00075109	0	7.70737e-05	0.000287835	0.000759546	0.00279249	3.34109e-05	0.000424376	0.00609934	0.00126871	0
25	Solomon Islands	vegetables	0.000724177	0.00413101	0.00649169	0.00833263	0.0228494	0.000935201	0.0077013	0.0444793	0.00847182	0.0172042	0.00415081	0.0079562	0.00817981	0	0.038102	0.0078467	0.00172962	0.289273	0.000451503	0.00542949	0.00424043	0.00429574	0.00609133	0.0115263	0.00460863
26	Brunei Darussalam	cereals	0.0477941	0.00969965	0.0231864	0.0185724	0.0116796	0.0227693	0.0486947	0	0.0407182	0.0046338	0.0153357	0.0144241	0.0246448	0	0.0115989	0	0.0113392	0.000241752	0.00762808	0.020673	0.219768	0.0459191	0.00323763	0.0067825	0.0438692
26	Brunei Darussalam	chicken	0.552475	0.700048	0.66136	0.416236	0.124632	0.421953	0.436407	0.00148673	0.565107	0.576592	0.797863	0.735673	0.632098	0.392695	0.0291499	0.00208094	0.254559	0.0167803	0.693024	0.6014	0.0523407	0.399503	0.405939	0.647892	0
26	Brunei Darussalam	dairy	0.00338441	0.00142001	0.0010846	0.000497285	0.0320888	0.0011072	0.00548958	0.000768205	0.00252633	0.00327959	0.000126385	0.00035406	0.00126826	0.00256172	0.00145049	0.00591246	0.000634386	5.87926e-05	0.000690177	0.00364518	0.000490522	0.00245537	0.00100913	0.002053	0
26	Brunei Darussalam	eggs	0.118718	0.108688	0.125524	0.186338	0.251054	0.273312	0.0537778	0	0.0440414	0.235523	0.00232034	0.0526464	0.191766	0.134397	0.259978	0.405767	0.211126	0.00130443	0.188892	0.144272	0.0197212	0.0929955	0.438675	0.0370568	0
26	Brunei Darussalam	fish	0.0649991	0.108868	0.0423375	0.0549784	0.091522	0.233844	0.0987257	0.00542628	0.0611457	0.0549716	0.0983199	0.0723649	0.0474847	0.410732	0.0405093	0.112907	0.158077	0.00105886	0.0641971	0.113575	0.0114262	0.0622781	0.0823263	0.0577226	0
26	Brunei Darussalam	fruits	0.0647091	0.0084514	0.0109937	0.0659286	0.139747	0.00495251	0.0975455	0.53332	0.0746502	0.0302111	0.0185656	0.035079	0.0351607	0	0.0781834	0.0705683	0.191331	0.0282997	0.00818318	0.0223502	0.203281	0.100452	0.0106485	0.0652275	0.461468
26	Brunei Darussalam	nuts	0.0111648	0.00109472	0.00406626	0.00982952	0.00238435	0.0034159	0.00544798	0.00113573	0.00276064	0.000391571	0.00063467	0.000635298	0.00142566	0	0.00546357	0	0.00183327	3.30363e-05	0.00137435	0.00312795	0.0401356	0.0213443	0.000686341	0.00363164	0.0341275
26	Brunei Darussalam	others	0.00125086	0.000495548	0.000621819	0.00704487	0.00874279	0.000196177	0.00322181	0.000524029	0.00039426	0.000434386	0.00011547	0.000333529	0.000964084	0	0.000411378	0.000188607	0.001152	0.00392116	0.000439435	0.000670351	0.0330836	0.00796921	9.29474e-05	0.00103699	0.0141594
26	Brunei Darussalam	pork	0.00229346	0.00118192	0.00215756	0.00411232	0.0128329	0.00266165	0.000651594	5.76277e-05	0.0069738	0.000941344	0.000891501	0.00104125	0.000670682	0.00079591	0.000150798	6.91374e-05	0.000676066	0	0.00219169	0.00132429	7.04048e-05	0.00096245	0.000810029	0.000727177	0
26	Brunei Darussalam	roots	0.0538857	0.00629476	0.0152249	0.0301823	0.0343754	0.00291531	0.0441265	0.0736078	0.0479216	0.0120077	0.0126747	0.0152789	0.0112222	0	0.108617	0.0680093	0.0207522	0.00330604	0.00209879	0.0120276	0.108679	0.0638671	0.0158838	0.0366512	0.0957969
26	Brunei Darussalam	ruminant_meat	0.0337877	0.0243724	0.0517542	0.0308897	0.00623447	0.0232666	0.0129633	0	0.0133614	0.014669	0.0191223	0.0165124	0.0057822	0.0588145	0.0063472	0	0.00562323	0.00109142	0.0127907	0.0184895	0.00138858	0.0179896	0.0138226	0.011658	0
26	Brunei Darussalam	vegetables	0.0455371	0.0293848	0.0616892	0.175392	0.284707	0.00960592	0.192948	0.383673	0.1404	0.0663446	0.0340304	0.0556573	0.0475127	4.00506e-06	0.45814	0.334498	0.142898	0.943904	0.0184898	0.0584443	0.309616	0.184264	0.0268693	0.129561	0.350579
27	Bulgaria	cereals	0.631251	0.634362	0.688008	0.676886	0.25668	0.807997	0.622562	0	0.560457	0.434123	0.701872	0.564058	0.616182	0	0.394664	0.0737711	0.0954187	0.132276	0.16759	0.649595	0.803481	0.498912	0.544043	0.595671	0.809637
27	Bulgaria	chicken	0.00681539	0.023587	0.00812826	0.0060321	0.00156907	0.00379914	0.00262076	0.00455538	0.00457215	0.0171572	0.019054	0.016737	0.0216557	0.0687966	0.00112386	0.00388822	0.000943661	0.00320224	0.00537545	0.00851462	0.000121622	0.00297806	0.025336	0.0189907	0
27	Bulgaria	dairy	0.0320778	0.0504423	0.024753	0.00189212	0.353759	0.0137448	0.0151213	0.0250523	0.0169391	0.14014	0.00478584	0.013698	0.0859819	0.599317	0.0164391	0.546422	0.0022163	0.00735372	0.0075561	0.0483152	0.000463918	0.00913738	0.0737669	0.0591599	0
27	Bulgaria	eggs	0.00392634	0.0104346	0.00468705	0.00509152	0.00917887	0.00676319	0.000926834	0	0.000800859	0.0197043	0.000167351	0.0033995	0.019677	0.0664267	0.0086275	0.104489	0.00184329	0.000407826	0.00398624	0.00586251	0.000127782	0.00132622	0.083129	0.00333773	0
27	Bulgaria	fish	0.00100393	0.00422421	0.00107613	0.00154531	0.00178451	0.00195838	0.000809958	0.00223628	0.000770651	0.00160071	0.00175923	0.00143084	0.00511946	0.0883477	0.00069046	0.00489106	0.000838844	0.00238549	0.000689833	0.00234215	0.000486344	0.000565216	0.00556117	0.00228838	0
27	Bulgaria	fruits	0.0111698	0.00450857	0.00252093	0.00611539	0.0212106	0.000167317	0.00553714	0.210799	0.00745982	0.149343	0.00414287	0.00975596	0.00868683	0	0.0044437	0.0440443	0.00319854	0.0971294	0.000863543	0.0042864	0.0211667	0.0126342	0.0104667	0.0316662	0.0172451
27	Bulgaria	legumes	0.000643804	0.00124598	0.000779867	0.00104016	0.000754514	5.70319e-05	0.00044356	0.000923253	0.000875733	0.00060083	0.000334583	0.000466453	0.00120753	0	0.00459448	0.000159856	4.20411e-05	0.00100525	0.000155926	0.000623547	0.00173275	0.00101697	0.00167518	0.00143093	0.00135785
27	Bulgaria	nuts	0.000723968	0.000511613	0.000470564	0.000383455	0.000732675	4.44789e-05	0.000567108	0.00103025	0.000356959	0.000483852	0.000159419	0.000382021	0.000316725	0	0.000644338	4.1474e-05	0.000316367	0.000480267	0.00300506	0.000428989	0.000685446	0.00105704	0.00046948	0.000530741	0.000363581
27	Bulgaria	oil	0.278671	0.224209	0.235654	0.197586	0.168208	0.15244	0.325194	0.0738737	0.379645	0.198951	0.240105	0.348532	0.188475	0	0.539548	0.0253445	0.888346	0.280633	0.79842	0.253471	0.115777	0.430379	0.203534	0.203351	0.121277
27	Bulgaria	others	0.0124114	0.0171829	0.0114545	0.075583	0.103281	0.0016912	0.0165782	0.0748992	0.00355699	0.0120894	0.0049763	0.00918208	0.0253327	0.0388547	0.00389412	0.0144514	0.00243358	0.28871	0.00408178	0.0104479	0.0519321	0.0308712	0.00710027	0.0317893	0.0393836
27	Bulgaria	pork	0.0102888	0.0154038	0.0109334	0.0151705	0.0636248	0.00893784	0.00152323	0.00335565	0.0170195	0.0106881	0.00869372	0.00912454	0.00933659	0.0526738	0.000677688	0.00241644	0.000800832	0	0.00628789	0.00730597	6.18381e-05	0.00186514	0.0208552	0.00888193	0
27	Bulgaria	roots	0.00339612	0.00273793	0.00175181	0.00376787	0.00315861	0.000141611	0.00285347	0.123068	0.0025775	0.00221746	0.00379074	0.0095769	0.00608356	0	0.0044157	0	2.82059e-05	0.00436741	0.000141047	0.00271345	0.00112087	0.00326054	0.00550838	0.0165074	0.00364825
27	Bulgaria	ruminant_meat	0.0034723	0.00705054	0.00618418	0.00258896	0.000780544	0.00186909	0.000631592	0	0.000915632	0.00448127	0.0047378	0.00224263	0.00246054	0.0855601	0.000915014	0	0.000163429	0.00145727	0.00109493	0.00227751	3.85141e-05	0.000901181	0.00872011	0.00312967	0
27	Bulgaria	soybeans	2.29552e-05	6.12365e-05	2.04678e-05	5.8467e-05	0.000183592	1.88018e-06	2.85516e-05	0.000641428	4.90088e-05	4.29354e-05	2.0872e-05	7.39595e-06	1.07331e-05	0	0.000171974	3.34479e-05	2.79621e-06	0.000119839	3.80484e-05	3.2698e-05	1.4188e-05	1.34332e-05	6.15707e-05	8.52617e-05	2.58337e-05
27	Bulgaria	sugar	0.0014435	4.31363e-05	0.000138306	0.000210335	0.000170027	3.04915e-05	2.67134e-05	0.00033628	0	0.000283493	4.65422e-05	8.30371e-05	0.000150972	0	6.33856e-05	0	0	0	0	2.05003e-05	6.30966e-05	0.000114882	0.000107824	0.000217444	3.74066e-05
27	Bulgaria	vegetables	0.00268157	0.00399492	0.00344005	0.00604927	0.0149234	0.000357024	0.00457603	0.47923	0.00400376	0.0080932	0.00535402	0.0113243	0.0093231	2.35031e-05	0.0190864	0.180047	0.00340748	0.180473	0.000714012	0.00376232	0.00272745	0.00496773	0.00966573	0.0229628	0.00702435
28	Myanmar	cereals	0.560298	0.331528	0.431337	0.282298	0.0877258	0.502942	0.46599	0.000109223	0.434354	0.229211	0.462023	0.43028	0.594335	0	0.145179	0.0024813	0.166592	0.0059629	0.116947	0.417803	0.639604	0.287146	0.190961	0.233845	0.409724
28	Myanmar	chicken	0.0269065	0.093939	0.0470444	0.0278157	0.00375879	0.0362853	0.0160363	0.00186751	0.0259284	0.105613	0.0931981	0.0854602	0.062003	0.0715143	0.00254332	0.00332287	0.0159596	0.00203392	0.039109	0.0474676	0.000623506	0.0115823	0.0918835	0.0830991	0
28	Myanmar	dairy	0.0169123	0.0247831	0.0165288	0.00158309	0.10721	0.0177331	0.0135134	0.00241309	0.0141639	0.102676	0.00222969	0.00824985	0.0290807	0.0791401	0.00880318	0.149423	0.00530543	0.000809877	0.00683128	0.0335161	0.000312412	0.00573209	0.0329272	0.0322246	0
28	Myanmar	eggs	0.00728065	0.0186286	0.011721	0.0147727	0.00990807	0.0298099	0.00257243	0	0.00288874	0.0550793	0.000382269	0.00785438	0.0247064	0.0398241	0.0164926	0.0988242	0.0155364	0.000158807	0.0129074	0.0145207	0.000305709	0.0028348	0.127411	0.00636974	0
28	Myanmar	fish	0.0410908	0.193077	0.0561181	0.0466123	0.0465095	0.171675	0.0457213	0.0140478	0.042391	0.104622	0.11051	0.0865846	0.0759811	0.690339	0.0277166	0.172816	0.0770068	0.000864269	0.0516388	0.138684	0.0118693	0.0241969	0.225917	0.104003	0
28	Myanmar	fruits	0.0229928	0.007907	0.00515352	0.0257492	0.0216222	0.00398282	0.0280901	0.429575	0.0180501	0.0342743	0.0147353	0.0332767	0.0211032	0	0.0239388	0.125745	0.0642936	0.0155506	0.00289113	0.0126168	0.0076512	0.0149144	0.0190317	0.0716764	0.0942559
28	Myanmar	legumes	0.0318907	0.0569969	0.0491822	0.0749328	0.0290085	0.00909296	0.0507779	0.034764	0.0693222	0.0507072	0.0193496	0.0335762	0.0383693	0	0.290859	0.00286565	0.0133183	0.0137083	0.0191078	0.0442455	0.162448	0.0526998	0.0707843	0.0861344	0.127912
28	Myanmar	nuts	0.0131061	0.00372326	0.00748182	0.0137136	0.00180083	0.00720741	0.00518154	0.00413363	0.00292547	0.00178319	0.0018837	0.00189016	0.00355274	0	0.00640062	0	0.00262327	0.000144882	0.00207718	0.00625437	0.0117239	0.01315	0.00401421	0.0119001	0.0286108
28	Myanmar	oil	0.146396	0.161562	0.255632	0.328639	0.431716	0.125994	0.298404	0.00161414	0.246781	0.145089	0.212405	0.159144	0.073806	0	0.29699	0.00124631	0.558411	0	0.698162	0.197042	0.121583	0.519124	0.0914784	0.124846	0.224959
28	Myanmar	others	0.000275964	0.000341132	0.000626686	0.00642356	0.00243409	0.000108523	0.000794911	0.00103319	0.00025145	0.0006772	0.000200379	0.000585144	0.00015503	0	0.000634604	0.000980464	0.00156507	0.00808754	0.000182895	0.00031651	0.00213726	0.000576908	0.000367678	0.000960908	0.00175819
28	Myanmar	pork	0.0303599	0.0444242	0.0439207	0.0642998	0.108685	0.0631955	0.00672309	0.00238277	0.0812808	0.0480061	0.0297752	0.0338467	0.0187186	0.0403497	0.00199844	0.00367957	0.010786	0	0.0338432	0.0292964	0.000232472	0.00656717	0.0524721	0.0268295	0
28	Myanmar	roots	0.0148371	0.00602933	0.007087	0.00957213	0.00633343	0.00133699	0.0113575	0.0807506	0.0120144	0.0122473	0.0106832	0.0205403	0.00856481	0	0.0172603	0.0518651	0.00417513	0.00246722	0.000745301	0.00731378	0.00724905	0.0104783	0.0196378	0.0374989	0.0210048
28	Myanmar	ruminant_meat	0.011678	0.0268762	0.0306214	0.0147689	0.0016198	0.0147065	0.00340919	0	0.00466109	0.026252	0.018442	0.0136144	0.00397987	0.0788331	0.00232049	0	0.0027315	0.000767906	0.00499257	0.0119711	0.000162897	0.00444207	0.0269269	0.0129904	0
28	Myanmar	soybeans	0.00177772	0.004635	0.00215791	0.00650381	0.0082308	0.000348899	0.00330736	0.0119537	0.00614275	0.00506124	0.00187613	0.000720024	0.000564751	0	0.0133098	0.00133671	0.000988402	0.00194887	0.00537465	0.00344116	0.00139986	0.00124135	0.00406571	0.00675937	0.00438864
28	Myanmar	sugar	0.0548393	0.000515081	0.000795229	0.015513	0.0412946	0.00332954	0.00545557	7.18376e-06	0	3.83073e-05	0.00149388	0.00541637	0.00604666	0	0.000965986	0	0	0	0	0.000847189	0.00195709	0.00543878	0.00292255	0.0172827	7.28433e-06
28	Myanmar	vegetables	0.0193578	0.0250341	0.0345922	0.0668023	0.0921426	0.0122511	0.0426649	0.415348	0.0388446	0.0786629	0.0208127	0.0789603	0.0390332	0	0.144588	0.385413	0.0607078	0.947495	0.00518995	0.0346634	0.030741	0.0398751	0.0391996	0.14358	0.0873796
29	Burundi	cereals	0.14416	0.183404	0.230492	0.182634	0.0260335	0.415118	0.202365	0.000187371	0.176864	0.122269	0.220201	0.136069	0.100558	0	0.0311984	0.00173245	0.0633781	0.000826722	0.33606	0.211128	0.17223	0.126547	0.0536218	0.0454095	0.111149
29	Burundi	chicken	0.00147802	0.00872106	0.00427943	0.00147756	0.000329508	0.00679064	0.000884282	0	0.00143955	0.0047965	0.00867381	0.00350911	0.00457557	0.0380846	3.51523e-05	0	0.000930253	5.02803e-05	0.0076691	0.00417092	6.28487e-05	0.000665553	0.00479475	0.00218419	0
29	Burundi	dairy	0.00891076	0.0222803	0.0130209	0.000956491	0.0897751	0.0227824	0.0066606	0.000953572	0.00822353	0.0410756	0.00372692	0.00370977	0.0190125	0.245106	0.00145223	0.0098528	0.00318549	0.000249041	0.0117148	0.030189	0.000558772	0.00475442	0.0162775	0.00918104	0
29	Burundi	eggs	0.000624206	0.00265253	0.00158601	0.00133173	0.00129882	0.0086317	0.000213403	0	0.000223103	0.00384124	4.92803e-05	0.000492065	0.00271276	0.0255622	0.000697748	0.000984794	0.00152783	7.963e-06	0.00410441	0.00195941	4.64496e-05	0.00031135	0.0101178	0.000243863	0
29	Burundi	fish	0.00213301	0.0181464	0.00441672	0.00254836	0.00558323	0.0183394	0.00236725	0.000244429	0.00306743	0.004547	0.00629531	0.00248262	0.00635916	0.280513	0.00074727	0.000716912	0.00144668	1.81654e-05	0.00808365	0.0093147	0.00368086	0.00284437	0.0106576	0.00255871	0
29	Burundi	fruits	0.165045	0.0978111	0.0767886	0.0999252	0.079577	0.115184	0.202691	0.284213	0.0827295	0.258622	0.18598	0.420602	0.249061	0	0.121839	0.0161877	0.131926	0.0146308	0.0688943	0.0989311	0.188231	0.143734	0.140176	0.262787	0.228484
29	Burundi	legumes	0.113808	0.355516	0.271959	0.355031	0.232523	0.204227	0.219269	0.0223561	0.311105	0.151454	0.113844	0.0847333	0.130973	0	0.485681	0.000352059	0.026378	0.0282995	0.113847	0.297716	0.150272	0.266072	0.195723	0.176706	0.296621
29	Burundi	oil	0.0891935	0.0133266	0.0100391	0.00545485	0.00492129	0.00501413	0.00797265	0	0.00905805	0.00392786	0.0223373	0.00247103	0.00779742	0	0.00888633	0	0.336817	0.00945884	0.341331	0.00902012	0.00865067	0.0113642	0.00466582	0.00257657	0.00408601
29	Burundi	others	0.00038489	0.00355423	0.00149139	0.00188113	0.000212781	0.00217821	0.000280982	0	5.68558e-05	0.000299883	0.00214334	0.000501593	0	0.095299	6.05326e-05	0	0.000304065	2.02929e-05	0.000744385	0.00121051	0	0.000387907	0.00228005	0.000308929	0
29	Burundi	pork	0.00229161	0.00548157	0.00518062	0.00558526	0.0126168	0.0159746	0.000491376	5.59589e-05	0.00671358	0.00291761	0.00359819	0.00184949	0.00180301	0.0287682	7.69126e-05	3.18876e-05	0.000929741	0	0.00905014	0.00341794	3.15131e-05	0.000612358	0.00355047	0.000909407	0
29	Burundi	roots	0.435434	0.226907	0.294157	0.22323	0.359149	0.138025	0.299222	0.509781	0.350466	0.311724	0.374071	0.295542	0.411936	0	0.241554	0.897384	0.320277	0.0361987	0.0636794	0.264834	0.419705	0.377573	0.507084	0.406072	0.30883
29	Burundi	ruminant_meat	0.00467777	0.0173451	0.0203716	0.00719141	0.00101231	0.0197352	0.0010024	0	0.00229173	0.00976032	0.011162	0.00291079	0.00201252	0.286667	0.000479089	0	0.00129981	0.000191932	0.00734486	0.00721585	0.000153225	0.00242445	0.0100614	0.00237389	0
29	Burundi	soybeans	0.000365245	0.00155674	0.000692829	0.00153774	0.00260077	0.000240062	0.000657971	0.000764132	0.00138105	0.000837275	0.000617122	0.000107093	0.000148068	0	0.00139431	3.15314e-05	0.000231909	0.000234187	0.00391215	0.00109279	0.000516518	0.000315066	0.000748815	0.000623639	0.000443127
29	Burundi	sugar	0.0146995	0.000231636	0.000366308	0.00476968	0.0168302	0.0029826	0.00140323	3.78874e-06	0	5.22838e-05	0.000644069	0.00104751	0.00205911	0	0.000134477	0	0	0	0	0.000352086	0.000948694	0.00179998	0.000703955	0.00206705	6.06824e-06
29	Burundi	vegetables	0.016795	0.0430659	0.0651583	0.106446	0.167537	0.0247766	0.0545182	0.18144	0.0463817	0.0838758	0.0466563	0.0439725	0.0609918	0	0.105764	0.0727257	0.111368	0.909814	0.023565	0.0594471	0.0549126	0.0605949	0.039537	0.0859981	0.0503818
32	Cameroon	cereals	0.268238	0.32559	0.375413	0.355202	0.05777	0.506773	0.39962	0	0.379698	0.301178	0.360139	0.341854	0.212763	0	0.0786183	0.0137922	0.0689516	0.00225217	0.240954	0.384059	0.37684	0.243142	0.105935	0.131291	0.306
32	Cameroon	chicken	0.00404668	0.0213793	0.010555	0.00372689	0.00129788	0.0140011	0.0022485	0	0.00428486	0.0172134	0.0202477	0.012383	0.0185954	0.0243552	0.000131933	0	0.00147641	0.000314266	0.00733112	0.0104307	0.000211882	0.00184589	0.018866	0.008296	0
32	Cameroon	dairy	0.0063566	0.014345	0.00900561	0.000605604	0.0905004	0.014447	0.00414163	0.00101392	0.00638658	0.0429663	0.00185827	0.00326735	0.0210107	0.0584479	0.00195911	0.0297085	0.00129995	0.000400233	0.00321358	0.0188872	0.00035066	0.00296042	0.0160138	0.00790291	0
32	Cameroon	eggs	0.000395937	0.00150648	0.000906275	0.000778212	0.00118522	0.00412314	0.000125714	0	0.00015385	0.0031937	2.66514e-05	0.000402284	0.00255419	0.00378722	0.000606708	0.00285344	0.000561771	1.15307e-05	0.000908986	0.00113524	3.62794e-05	0.000200057	0.00922318	0.000214588	0
32	Cameroon	fish	0.0089524	0.0550728	0.0144136	0.00896956	0.0271593	0.105073	0.00850484	0.000802687	0.00852852	0.0244525	0.021811	0.0178806	0.0303924	0.56985	0.00349342	0.0173889	0.0119576	0.00017959	0.014836	0.0321838	0.00522401	0.00808908	0.0555961	0.0129829	0
32	Cameroon	fruits	0.120223	0.058003	0.041432	0.0895111	0.0464486	0.06721	0.135962	0.382796	0.0739708	0.16465	0.0968172	0.279661	0.195653	0	0.111358	0.278325	0.0436564	0.0203881	0.0184861	0.0690085	0.0564598	0.0908823	0.149102	0.269644	0.162629
32	Cameroon	legumes	0.0572628	0.165271	0.155951	0.202239	0.159499	0.0790622	0.133655	0.0130327	0.174506	0.0938658	0.0493962	0.0555979	0.115564	0	0.411054	0.00114593	0.0100808	0.0231108	0.0207717	0.144547	0.105367	0.14781	0.154956	0.124005	0.160634
32	Cameroon	nuts	0.000442101	0.000208509	0.000378815	0.000479823	0.000173225	0.000546335	0.000199847	9.64072e-05	0.000200845	0.000100895	0.000103498	8.75026e-05	0.000237982	0	0.000166605	1.88004e-06	0.000169507	3.59646e-05	0.000327453	0.000314739	0.00098827	0.000587937	0.000192077	0.000250652	0.000615592
32	Cameroon	oil	0.312625	0.153754	0.130969	0.0850362	0.164197	0.0635758	0.104286	5.23539e-06	0.131744	0.0694018	0.238657	0.0459514	0.141691	0	0.153511	0	0.674355	0.0602331	0.655165	0.114214	0.142119	0.183336	0.0823959	0.0464087	0.0755611
32	Cameroon	others	0.00699745	0.0261175	0.0529114	0.0681798	0.0299991	0.0212838	0.057718	8.83552e-06	0.00333541	0.018634	0.00866959	0.00313526	0.0046993	0.000905603	0.00456454	3.03088e-06	0.000604146	0.00114303	0.00233152	0.0465226	0.0550008	0.116207	0.00429144	0.0261946	0.0658346
32	Cameroon	pork	0.00381021	0.00816052	0.0077597	0.00855527	0.0301791	0.0200019	0.000758764	0.000161371	0.0121354	0.00635856	0.00510082	0.00396342	0.00444988	0.0111723	0.000175302	0.00024219	0.0008961	0	0.00525377	0.00519083	6.45177e-05	0.00103138	0.00848376	0.00209762	0
32	Cameroon	roots	0.156291	0.0699174	0.0875405	0.070366	0.181507	0.0370461	0.0984402	0.33607	0.139983	0.121874	0.110702	0.148663	0.145037	0	0.128452	0.379164	0.119385	0.0277639	0.0103212	0.0960405	0.192186	0.138333	0.263239	0.242778	0.162314
32	Cameroon	ruminant_meat	0.0149473	0.0620255	0.0618204	0.0334767	0.00553052	0.0514393	0.0048168	0.000567721	0.0108771	0.0470151	0.0376134	0.0177688	0.023161	0.331481	0.00237756	0	0.00331132	0.00151697	0.00979898	0.024905	0.000702057	0.0084963	0.0648772	0.0114666	0
32	Cameroon	soybeans	0.000396451	0.00151295	0.000677466	0.00153769	0.00406124	0.000196229	0.00066328	0.00143855	0.00162971	0.00119124	0.000571116	0.000149823	0.000238567	0	0.00207466	0.000156341	0.000145918	0.000580294	0.00148261	0.00108344	0.000690352	0.000346428	0.00116808	0.000939073	0.00065913
32	Cameroon	sugar	0.0209921	0.000302328	0.000505817	0.00625862	0.0342565	0.00320221	0.00184741	1.57759e-05	0	0.000164529	0.000787154	0.00192285	0.00434918	0	0.000267148	0	0	0	0	0.000460417	0.0016776	0.0026028	0.00144758	0.00407387	1.99641e-05
32	Cameroon	vegetables	0.0180223	0.0368334	0.0497606	0.0650774	0.166236	0.0120188	0.0470116	0.263991	0.0525657	0.0877404	0.0474994	0.0673121	0.0796036	0	0.10119	0.277218	0.0631481	0.86207	0.00881783	0.0510165	0.0620818	0.0541288	0.064213	0.111455	0.065734
33	Canada	cereals	0.461441	0.421757	0.582203	0.53475	0.134659	0.818108	0.693279	0	0.507797	0.338072	0.646889	0.523055	0.464436	0	0.244163	0.0144884	0.212057	0.0751653	0.131777	0.586764	0.824427	0.576261	0.299957	0.386006	0.703743
33	Canada	chicken	0.0198352	0.0644354	0.029744	0.012389	0.00328398	0.014826	0.0126059	0.000181469	0.012478	0.0582293	0.0766581	0.0731409	0.0633843	0.0743883	0.00116088	0.00297493	0.00619466	0.0032848	0.0202166	0.0299047	0.000419464	0.00928312	0.0591373	0.0498011	0
33	Canada	dairy	0.0470925	0.0634868	0.041024	0.00247512	0.319366	0.0271175	0.0329097	0	0.0308076	0.233103	0.00660687	0.0282427	0.124127	0.299285	0.0194656	0.432132	0.00948447	0.00739609	0.0145982	0.0785659	0.000599427	0.0192542	0.0805357	0.0746192	0
33	Canada	eggs	0.00585739	0.013431	0.00758878	0.00766052	0.0083974	0.011938	0.00209533	0	0.00142137	0.0334444	0.000295402	0.00707619	0.0270674	0.0314057	0.00970825	0.079749	0.00754833	0.000392418	0.00759054	0.00982577	0.000222628	0.00294215	0.087791	0.00413906	0
33	Canada	fish	0.00754189	0.0323796	0.0202022	0.0060958	0.00982398	0.0233772	0.00951368	0.00477996	0.00409584	0.0126942	0.0217586	0.0186806	0.0191402	0.268081	0.00584775	0.0319186	0.0145412	0.000758854	0.00540338	0.0209727	0.00245635	0.0188444	0.0396941	0.0147778	0
33	Canada	fruits	0.00378961	0.000963821	0.000924546	0.00168303	0.00246919	4.9564e-05	0.00213543	0.037358	0.00171373	0.0155004	0.00145846	0.00382693	0.00382566	0	0.00152535	0.00423948	0.00573189	0.0160149	0.000538162	0.001213	0.00365855	0.00381057	0.00255695	0.00629513	0.00805793
33	Canada	legumes	0.0879726	0.15439	0.121251	0.163216	0.0433673	0.00460702	0.0648025	0.0410455	0.149779	0.0813037	0.0546611	0.0960952	0.148687	0	0.423225	0.0111953	0.0160422	0.0683333	0.0194059	0.0914543	0.110858	0.231223	0.17141	0.139491	0.170195
33	Canada	oil	0.206281	0.0150681	0.0196216	0.0194112	0.0250279	0.0164537	0.0469836	0.00294347	0.0372644	0.0104282	0.0111029	0.0166134	0.0121607	0	0.0170199	0.000245206	0.688008	0.494982	0.65887	0.0237254	0.0135838	0.0344523	0.0179574	0.0165841	0.0281137
33	Canada	others	0.000388693	0.000614603	0.000904003	0.00429747	0.00252312	7.20671e-05	0.000794614	0.0012618	0.000339385	0.000591809	0.000412601	0.00079002	0.000365815	0.000580156	5.93561e-05	0.000207312	6.69753e-06	1.21865e-05	0.000339403	0.000627718	0.000476217	0.000998906	9.38334e-05	0.00118271	0.000669419
33	Canada	pork	0.0583701	0.0753402	0.0672854	0.0872083	0.22142	0.0599706	0.013096	0.00750896	0.116099	0.0689529	0.0585459	0.0721939	0.048832	0.0959391	0.00290478	0.0070093	0.0124684	0	0.0454308	0.0465243	0.000409981	0.015707	0.0836221	0.0418975	0
33	Canada	roots	0.0226208	0.0157225	0.0126576	0.0254305	0.0129059	0.00111559	0.0288036	0.323332	0.0206434	0.016796	0.029972	0.0889642	0.0373572	0	0.022222	0	0.000515597	0.0187632	0.00119649	0.0202873	0.00872494	0.0322384	0.0259318	0.0914241	0.0265652
33	Canada	ruminant_meat	0.0291322	0.0453034	0.05134	0.0195621	0.00295625	0.0172454	0.00729376	0	0.00700537	0.0288042	0.0344679	0.0333219	0.0140401	0.230199	0.00361702	0	0.00300041	0.00552763	0.00904942	0.0187104	0.00025458	0.00694897	0.0420208	0.0195569	0
33	Canada	soybeans	0.0397896	0.091511	0.0384859	0.102691	0.195212	0.00385451	0.0750012	0.438547	0.102146	0.0846311	0.0429458	0.0178792	0.0171516	0	0.225222	0.0296437	0.0133016	0.133981	0.0839936	0.0636191	0.0287405	0.0345642	0.0754303	0.122885	0.048953
33	Canada	sugar	0.00486497	5.97577e-05	0.000159021	0.000913064	0.00307429	0.000140245	0.000409394	0.000103066	0	0.000250496	0.000147125	0.000500417	0.000668661	0	8.68884e-05	0	0	0	0	6.56186e-05	0.000179675	0.000594397	0.0002245	0.00109985	3.1775e-05
33	Canada	vegetables	0.00502252	0.00553693	0.00660865	0.0122162	0.0155131	0.0011243	0.010276	0.142939	0.00841006	0.0171979	0.0140778	0.019619	0.0187554	0.000120904	0.0237729	0.386197	0.0110996	0.175388	0.00159041	0.00773984	0.00498869	0.0128765	0.0136373	0.0302396	0.0136717
35	Cabo Verde	cereals	0.101459	0.031882	0.0947295	0.0775923	0.0044219	0.0280801	0.119336	0	0.0907031	0.0497195	0.0275334	0.0612157	0.0304487	0	0.0308277	0.0011885	0.0313669	0.00056332	0.12089	0.0518904	0.0696831	0.0703674	0.0193161	0.0266707	0.101469
35	Cabo Verde	chicken	0.00996309	0.0147945	0.0157932	0.00588466	0.000949994	0.00463155	0.00494592	0	0.00643645	0.0149419	0.0106076	0.0126299	0.0196555	0.00314968	0.000406674	0	0.0043321	0.000376515	0.0211248	0.0110242	0.000576188	0.00365102	0.0131796	0.0121586	0
35	Cabo Verde	dairy	0.0619208	0.0389086	0.046396	0.0041798	0.269526	0.0130361	0.040043	0.00790854	0.037421	0.122839	0.00550253	0.0141165	0.079593	0.0145364	0.0124959	0.0387335	0.0150311	0.00188961	0.0307282	0.0847533	0.00648904	0.0294647	0.0463434	0.0563198	0
35	Cabo Verde	eggs	0.0241593	0.0258365	0.0336072	0.0304534	0.0215005	0.033803	0.0068533	0	0.00572757	0.0687062	0.000346037	0.0101688	0.0669106	0.0121383	0.0463484	0.0210138	0.0408521	0.000342377	0.0649147	0.029736	0.00244508	0.00980672	0.159686	0.00779437	0
35	Cabo Verde	fish	0.298014	0.664151	0.223277	0.251598	0.0805688	0.821579	0.324853	0.0112697	0.264722	0.39434	0.821932	0.573984	0.373997	0.943488	0.0619957	0.371947	0.381964	0.00488113	0.401609	0.521779	0.0170706	0.129747	0.507158	0.301217	0
35	Cabo Verde	fruits	0.0756747	0.0115941	0.0184431	0.0400014	0.035148	0.00475442	0.0727015	0.289096	0.0350047	0.0522196	0.016171	0.0747631	0.071986	0	0.10489	0.016019	0.126925	0.0233797	0.0149399	0.021168	0.104951	0.0603227	0.0250452	0.0900952	0.157231
35	Cabo Verde	legumes	0.0836627	0.0698893	0.227359	0.20852	0.139891	0.0117875	0.169474	0.0206202	0.195422	0.0578844	0.0141535	0.0139307	0.0592133	0	0.0493895	8.22228e-05	0.0336133	0.000643033	0.108202	0.0790715	0.292699	0.363508	0.0138829	0.0835197	0.298296
35	Cabo Verde	nuts	0.0440632	0.00504676	0.0211135	0.0311551	0.00396016	0.00819337	0.0134646	0.00396435	0.00696272	0.00221531	0.00183561	0.0023798	0.00964714	0	0.0188901	0	0.00687956	0.000168166	0.00915984	0.0125032	0.0965052	0.0436521	0.00484534	0.0148141	0.056018
35	Cabo Verde	oil	0.00794807	0.00434316	0.00711766	0.0041102	0.00272579	0.000657006	0.00856677	0	0.00778061	0.00235069	0.005248	0.0017086	0.006435	0	0.0197503	0	0.0211519	0	0.0456196	0.0045802	0.0152362	0.0119764	0.0023648	0.00275544	0.00623119
35	Cabo Verde	pork	0.0751765	0.0452546	0.0930448	0.108255	0.177023	0.053024	0.0133751	0.00167067	0.146084	0.0442319	0.021415	0.0323954	0.0376934	0.0115786	0.0043303	0.000576722	0.0210711	0	0.12132	0.043965	0.00140601	0.016348	0.0474951	0.0246365	0
35	Cabo Verde	roots	0.114375	0.0205887	0.0501358	0.0578969	0.0453807	0.00387966	0.0799606	0.143605	0.0719867	0.0435313	0.0231302	0.0698443	0.103866	0	0.109443	0.185345	0.0376106	0.013238	0.00729272	0.0391054	0.145689	0.0995779	0.0547296	0.117086	0.117788
35	Cabo Verde	ruminant_meat	0.0194124	0.0263377	0.0659755	0.0282575	0.00286651	0.00887666	0.00237476	0	0.00948425	0.0369557	0.0114237	0.00447281	0.0036397	0.0151087	0.00394191	0	0.00587137	0.000948816	0.0104228	0.0169268	0.00167934	0.0170274	0.0261108	0.0127185	0
35	Cabo Verde	sugar	0.00455324	1.7507e-05	5.54309e-05	0.000876284	0.00226009	9.371e-05	0.000364543	0	0	0	3.5995e-05	0.000173938	0.000408616	0	6.994e-05	0	0	0	0	4.26054e-05	0.000396372	0.000454022	8.86605e-05	0.000532773	0
35	Cabo Verde	vegetables	0.0796171	0.0413561	0.102953	0.151219	0.213777	0.00760348	0.143686	0.521866	0.122265	0.110064	0.0406652	0.128216	0.136506	0	0.537221	0.365094	0.273331	0.953569	0.0437768	0.0834542	0.245174	0.144097	0.0797549	0.249681	0.262966
37	Central African Republic	cereals	0.189288	0.171356	0.198424	0.223508	0.0219026	0.305833	0.279697	0	0.217292	0.185183	0.189972	0.231364	0.146517	0	0.0642527	0.0339017	0.0592145	0.00325994	0.124934	0.227354	0.185679	0.126234	0.0657437	0.0679164	0.199592
37	Central African Republic	chicken	0.00239991	0.0100334	0.00463728	0.00218266	0.000450182	0.00693589	0.00146879	0	0.00209462	0.00840307	0.00925576	0.00699311	0.00965503	0.00767483	9.35392e-05	0	0.00111724	0.000298605	0.0032281	0.00570325	0.000101892	0.000815493	0.00767666	0.00398592	0
37	Central African Republic	dairy	0.0130222	0.023052	0.0148471	0.00101575	0.107847	0.0320036	0.00889683	0	0.0112443	0.0749552	0.00187954	0.00625457	0.0419502	0.078449	0.00594919	0.178135	0.00368448	0.00142437	0.00530976	0.0342355	0.000324021	0.00398971	0.0237479	0.0128211	0
37	Central African Republic	eggs	0.000734966	0.00221292	0.00124626	0.00142654	0.00128676	0.00639312	0.000257036	0	0.000235402	0.00487988	3.8133e-05	0.000711084	0.00415093	0.00373545	0.00134637	0.0149172	0.00133059	3.42927e-05	0.00125279	0.00194285	5.4607e-05	0.000276638	0.0117468	0.000322707	0
37	Central African Republic	fish	0.00905395	0.0542723	0.0127072	0.00988589	0.0203837	0.0457984	0.010268	0.00154568	0.0118724	0.021056	0.0170186	0.0129462	0.0353832	0.148473	0.00498719	0.0402433	0.00441144	0.000206207	0.0090273	0.0333907	0.0159956	0.00921498	0.0449823	0.0121839	0
37	Central African Republic	fruits	0.0391491	0.0163769	0.0114827	0.0241304	0.0195323	0.0175436	0.0465124	0.142518	0.0237059	0.0524775	0.0266881	0.0939423	0.070253	0	0.0581372	0.188141	0.0224161	0.011567	0.00590426	0.0199352	0.025973	0.025568	0.0351384	0.0696357	0.0591485
37	Central African Republic	legumes	0.0241228	0.0567354	0.0799097	0.0925775	0.0793507	0.0211295	0.0602435	0.00946147	0.0761248	0.0389661	0.0147827	0.00923282	0.0348162	0	0.013598	0.000553207	0.0103766	0.000610438	0.0197918	0.0489654	0.0619566	0.0971882	0.00967936	0.032774	0.096577
37	Central African Republic	oil	0.203014	0.269197	0.254106	0.268204	0.373288	0.198852	0.288702	0.00335625	0.257763	0.145408	0.383846	0.121408	0.253316	0	0.394571	0	0.524747	0.0054657	0.758584	0.258767	0.274335	0.405479	0.125439	0.0898246	0.179965
37	Central African Republic	others	7.84179e-05	0.00023109	0.000440265	0.000756061	0.000196819	0.000199278	0.000715258	0	3.07181e-05	0.00017221	7.43429e-05	3.30296e-05	4.60241e-05	0	6.13429e-05	0	8.48017e-06	1.91236e-05	1.93028e-05	0.000481969	0.000500761	0.000973953	3.21068e-05	0.000238487	0.00071454
37	Central African Republic	pork	0.0149179	0.0252835	0.0225066	0.0330778	0.069107	0.0654144	0.00327217	0.000527581	0.0391639	0.0204923	0.0153935	0.0147767	0.0152531	0.0232425	0.000820521	0.0026705	0.00447672	0	0.0152725	0.0187373	0.000204826	0.00300812	0.02279	0.00665348	0
37	Central African Republic	roots	0.395424	0.137848	0.155587	0.173849	0.239867	0.0796406	0.260146	0.765998	0.309649	0.234583	0.201513	0.405818	0.291964	0	0.39329	0.17035	0.324579	0.121376	0.0218813	0.227024	0.413744	0.28099	0.449978	0.624505	0.444075
37	Central African Republic	ruminant_meat	0.0785335	0.223502	0.228811	0.134512	0.0146883	0.21288	0.0215833	0.00107222	0.0381474	0.177394	0.12861	0.0757938	0.0679993	0.738425	0.0126923	0	0.018074	0.0113624	0.0329663	0.107275	0.00258856	0.0297034	0.189033	0.0454519	0
37	Central African Republic	sugar	0.0248933	0.000582981	0.00202102	0.00632455	0.0122029	0.00289448	0.00148559	0.000344265	0	0.00353925	0.000859201	0.00186481	0.00366757	0	0.000664953	0	0	0	0	0.000568738	0.00208079	0.00224806	0.00129764	0.00285455	0.000503431
37	Central African Republic	vegetables	0.00536834	0.00931684	0.0132736	0.0285497	0.0398966	0.0044819	0.0167525	0.0751764	0.0126761	0.0324901	0.0100684	0.0188618	0.0250275	0	0.0495357	0.371089	0.0255637	0.844376	0.00182773	0.0156191	0.0164624	0.0143109	0.0127148	0.030832	0.0194249
38	Sri Lanka	cereals	0.585238	0.486025	0.610184	0.365715	0.244793	0.536853	0.631712	0	0.703913	0.348027	0.597525	0.552962	0.701414	0	0.287697	0.00258649	0.342346	0.0275819	0.407281	0.565684	0.660666	0.433293	0.277105	0.265164	0.342721
38	Sri Lanka	chicken	0.0109475	0.0562328	0.0278828	0.0122737	0.0043393	0.0161789	0.00891452	1.42789e-06	0.0152535	0.0639565	0.0502794	0.0440192	0.0300032	0.0244942	0.00100786	1.27883e-06	0.0122071	0.00299617	0.0531014	0.0265359	0.000262264	0.0058568	0.0554869	0.0401192	0
38	Sri Lanka	dairy	0.0100346	0.020363	0.0122681	0.0013859	0.173427	0.0101214	0.0115805	0.00353252	0.0126905	0.0817267	0.00177198	0.00565144	0.0176477	0.0341483	0.00948341	0.0583493	0.00607261	0.00215518	0.0123408	0.0263365	0.000238885	0.00525358	0.0263987	0.0214768	0
38	Sri Lanka	eggs	0.00669649	0.0247712	0.0149676	0.0160259	0.0247756	0.0297858	0.00311611	0	0.00342734	0.0741834	0.000413918	0.00894024	0.0257656	0.0238449	0.0289365	0.0618992	0.0290351	0.000686989	0.0411532	0.0180547	0.00028077	0.00396662	0.169574	0.00648845	0
38	Sri Lanka	fish	0.0348839	0.221127	0.0418602	0.0485928	0.080327	0.229895	0.0509421	0.00651089	0.047873	0.163154	0.206872	0.129678	0.0616686	0.897144	0.0289035	0.206441	0.119973	0.00559714	0.147232	0.116581	0.00300619	0.0243596	0.207991	0.0938208	0
38	Sri Lanka	fruits	0.0309458	0.0144323	0.00974387	0.0310509	0.0226667	0.00725795	0.0497377	0.354979	0.027776	0.0526705	0.0228773	0.0792824	0.0277903	0	0.0889605	0.118174	0.0598827	0.0301899	0.0126332	0.0173829	0.00426624	0.0288028	0.0416784	0.12043	0.053791
38	Sri Lanka	legumes	0.00356684	0.0102075	0.0106764	0.0167578	0.0111371	0.00204876	0.0134144	0.00147471	0.014468	0.0076762	0.00290516	0.00442604	0.00487943	0	0.079044	0.000144816	0.0021262	0.00402651	0.00343884	0.00861937	0.0031874	0.0111703	0.0112702	0.0135267	0.0105603
38	Sri Lanka	nuts	0.244868	0.0983486	0.190978	0.329914	0.0918357	0.14496	0.125999	0.104766	0.084859	0.0481829	0.0440692	0.0428563	0.0748251	0	0.235911	0	0.098785	0.0107734	0.124566	0.154184	0.221805	0.358384	0.104436	0.247491	0.447827
38	Sri Lanka	oil	0.00819387	0.0130625	0.0198422	0.024768	0.0728617	0.00673695	0.0214037	3.92503e-05	0.01906	0.0109028	0.0152428	0.00920524	0.0046323	0	0.0317404	1.98045e-06	0.0285324	3.16493e-05	0.12544	0.0141031	0.00704206	0.0437095	0.007001	0.00763627	0.0107943
38	Sri Lanka	others	0.00907208	0.0146156	0.0164628	0.0887878	0.104872	0.0040813	0.0292249	0.0455552	0.0097712	0.0443841	0.0125017	0.0330939	0.00877956	0	0.0216304	0.165914	0.200306	0.314861	0.0486041	0.0137628	0.0744054	0.0326708	0.0113182	0.0377661	0.061029
38	Sri Lanka	pork	0.000361696	0.000753201	0.00071934	0.000988374	0.00354073	0.000811044	0.000105562	3.84148e-05	0.00151568	0.000829026	0.000444492	0.000494404	0.000251952	0.000394282	4.69195e-05	2.94898e-05	0.000259958	0	0.00133534	0.000463398	2.8023e-06	0.0001148	0.000875613	0.000355979	0
38	Sri Lanka	roots	0.019546	0.00922991	0.0117157	0.0116714	0.0228698	0.00188343	0.0174731	0.122409	0.022368	0.0231646	0.0146441	0.0231216	0.0114545	0	0.0433605	0.0951155	0.0138461	0.0134656	0.00285583	0.00986678	0.0100295	0.0182769	0.0358457	0.0447007	0.02077
38	Sri Lanka	ruminant_meat	0.0035697	0.0111315	0.0118692	0.00525835	0.00124963	0.00480188	0.0015379	0	0.00197883	0.00940709	0.00693241	0.00574215	0.00143334	0.0199744	0.00136821	0	0.00154329	0.00106755	0.00509242	0.00465799	3.71618e-05	0.00163261	0.0105917	0.00409354	0
38	Sri Lanka	soybeans	0.000285823	0.00106055	0.000476968	0.00134918	0.00361875	6.04295e-05	0.000700829	0.00260081	0.00154587	0.00117956	0.000377973	0.000141939	0.000102587	0	0.00421722	0.000144578	0.000321492	0.00147377	0.00286194	0.000734574	0.000227729	0.000292851	0.000915611	0.00121035	0.00058992
38	Sri Lanka	sugar	0.0210686	0.000280231	0.000412143	0.00769437	0.0434754	0.00137852	0.00276703	0	0	0	0.000718526	0.00255297	0.00262677	0	0.000728811	0	0	0	0	0.000431884	0.000759773	0.00306625	0.00157198	0.00740358	0
38	Sri Lanka	vegetables	0.0107216	0.0183593	0.0199408	0.0377669	0.0942107	0.00314567	0.0313713	0.358094	0.0335	0.0705549	0.0224242	0.0578312	0.0267251	0	0.136964	0.291198	0.0847628	0.585094	0.0120637	0.0226016	0.0137825	0.0291497	0.0379413	0.0883165	0.0519181
39	Chad	cereals	0.537382	0.437324	0.484989	0.565054	0.176868	0.537627	0.630884	0.0426923	0.50991	0.515712	0.441292	0.608239	0.479187	0	0.340137	0.012181	0.200205	0.0461737	0.239867	0.583171	0.64969	0.415772	0.270929	0.373931	0.577932
39	Chad	chicken	0.000616221	0.00199573	0.00091691	0.000405971	0.000122966	0.00148745	0.000255641	0	0.000500507	0.00197867	0.00178866	0.00196995	0.00206832	0.0024384	2.05121e-05	0	0.000331153	0.000228911	0.000596096	0.000972266	1.83568e-05	0.000174845	0.00282936	0.00177628	0
39	Chad	dairy	0.012176	0.0168805	0.00927733	0.000903408	0.108596	0.0159491	0.00614882	0.012317	0.00919455	0.0595403	0.00251969	0.00666446	0.0275513	0.0602834	0.0031497	0.0824619	0.00353556	0.00353503	0.00308196	0.0227818	0.000497856	0.00385559	0.0297417	0.0222752	0
39	Chad	eggs	0.00064376	0.00150153	0.000840595	0.000905122	0.00119897	0.00467701	0.000152609	0	0.000191881	0.00391976	2.51381e-05	0.000683316	0.00303336	0.0040485	0.00100716	0.00671512	0.00134537	8.9678e-05	0.000789157	0.00112984	3.356e-05	0.00020233	0.014769	0.000490578	0
39	Chad	fish	0.00807195	0.0374689	0.00873265	0.00638495	0.0193786	0.0338819	0.00620543	0.00697294	0.00986827	0.0172426	0.0113875	0.0126655	0.0263449	0.163919	0.00378119	0.0184988	0.00452119	0.000529574	0.00579392	0.0197582	0.0100378	0.00687151	0.0576209	0.018851	0
39	Chad	fruits	0.00740727	0.00204909	0.001427	0.00497665	0.0105334	0.002225	0.00461211	0.251873	0.00401506	0.00714261	0.00385344	0.00658632	0.00975379	0	0.00620531	0.0213392	0.0184277	0.0293829	0.000459917	0.00300227	0.00343183	0.00495001	0.00534519	0.0159672	0.0182659
39	Chad	legumes	0.0214541	0.0371329	0.0317094	0.0483258	0.0492337	0.0204551	0.0320787	0.0326087	0.0518442	0.029139	0.0101481	0.0201295	0.0245875	0	0.108512	5.17171e-05	0.0057249	0.0454914	0.00583437	0.0315155	0.0236733	0.0400665	0.0427246	0.0643453	0.0744611
39	Chad	oil	0.256687	0.288347	0.268815	0.259193	0.534397	0.186261	0.270603	0	0.327325	0.17147	0.404451	0.171863	0.289991	0	0.462203	0	0.693991	0	0.713329	0.237974	0.260847	0.455229	0.239735	0.201936	0.236321
39	Chad	others	4.43555e-05	0.000189436	0.000139992	0.000146366	9.51658e-06	0.000113988	2.26109e-05	2.58521e-05	4.61979e-05	6.35406e-05	0.000114219	0.000113152	0	0.00101096	7.93737e-06	0	1.61365e-05	3.76462e-05	1.98849e-05	9.34228e-05	1.68704e-06	2.99777e-05	0.000213383	9.48067e-05	0
39	Chad	pork	0.000272914	0.000358317	0.000317068	0.000438352	0.00134492	0.000999518	4.05773e-05	4.87136e-05	0.000666759	0.000343799	0.00021195	0.000296578	0.000232809	0.000526135	1.28199e-05	2.51085e-05	9.45409e-05	0	0.000200936	0.000227587	2.62919e-06	4.59523e-05	0.000598463	0.000211256	0
39	Chad	roots	0.0591348	0.0199384	0.0202889	0.0283399	0.0481993	0.011135	0.0313423	0.543795	0.05043	0.0407069	0.024083	0.096898	0.0825077	0	0.0489625	0.821622	0.046259	0.0666921	0.00238002	0.0292834	0.046142	0.0458836	0.0951444	0.209533	0.0867799
39	Chad	ruminant_meat	0.0812427	0.15452	0.169491	0.0764235	0.0238383	0.182584	0.0135281	0.000301421	0.0324249	0.145655	0.0979546	0.0667617	0.0469946	0.767773	0.0133074	0	0.0181413	0.040868	0.0272902	0.066903	0.00164399	0.0226668	0.234314	0.0726549	0
39	Chad	sugar	0.0130831	0.0001138	0.000170901	0.00279563	0.013374	0.00139405	0.000864267	2.92303e-05	0	5.46014e-05	0.000283823	0.00125444	0.00198507	0	0.000168192	0	0	0	0	0.000175328	0.000592438	0.00100935	0.000887261	0.00358353	8.37171e-06
39	Chad	vegetables	0.00178367	0.00218019	0.00288394	0.00570732	0.0129055	0.00121078	0.00326152	0.109337	0.00358231	0.00703127	0.00188604	0.00587515	0.00576201	0	0.0125253	0.0371049	0.00740715	0.766971	0.000358023	0.00301297	0.00338728	0.00324313	0.00514858	0.01435	0.00623205
40	Chile	cereals	0.31601	0.223215	0.421511	0.396041	0.0665946	0.51777	0.494074	0	0.372868	0.0620006	0.327299	0.233288	0.239994	0	0.298041	0.00337386	0.208778	0.0276599	0.170615	0.362108	0.547986	0.385176	0.130384	0.172051	0.513616
40	Chile	chicken	0.0523917	0.134705	0.0852417	0.0361384	0.00638748	0.037909	0.0356652	0	0.0361557	0.0459891	0.157649	0.130547	0.117284	0.0339407	0.00544096	0.0032675	0.0238749	0.00486022	0.101735	0.0717687	0.00105785	0.0242995	0.104001	0.0896141	0
40	Chile	dairy	0.0670429	0.0711096	0.0628275	0.00395361	0.330747	0.0367444	0.0499598	0.000117288	0.0487458	0.0991454	0.00731442	0.0270483	0.123515	0.0721733	0.0490512	0.242131	0.0200212	0.00613709	0.0395261	0.101365	0.000826759	0.0275588	0.0759839	0.0726371	0
40	Chile	eggs	0.0127214	0.0229501	0.0177531	0.0186273	0.0132643	0.0247527	0.00484738	0	0.00343216	0.0217284	0.000494963	0.0103325	0.0411389	0.0115995	0.0374615	0.0681393	0.0243213	0.000497012	0.0313998	0.0193249	0.000462164	0.00640603	0.126367	0.0061364	0
40	Chile	fish	0.108611	0.314152	0.123579	0.146076	0.0725073	0.259617	0.128544	0.0442804	0.095152	0.0862607	0.283323	0.205603	0.229376	0.815047	0.132638	0.181835	0.230425	0.00453893	0.213638	0.224382	0.111041	0.11968	0.305595	0.154896	0
40	Chile	fruits	0.164977	0.03871	0.0398984	0.0858042	0.128369	0.00227901	0.117725	0.572308	0.128354	0.609513	0.0509804	0.131362	0.0880864	0	0.139143	0.0699694	0.221814	0.521187	0.0468853	0.0592889	0.280327	0.24311	0.0703446	0.246819	0.342255
40	Chile	legumes	0.00880362	0.0152092	0.0150667	0.0148488	0.0100568	0.00187128	0.0199176	0.00254503	0.0158596	0.00294077	0.00399522	0.00622396	0.0063501	0	0.0848825	4.57803e-05	0.000717983	0.00252799	0.00789211	0.0111833	0.0104741	0.0228197	0.00379586	0.0136532	0.0237666
40	Chile	nuts	0.0123121	0.00695247	0.00926497	0.00786383	0.00829001	0.000786417	0.017602	0.000788223	0.00611104	0.00515429	0.00300255	0.00545173	0.00338426	0	0.0143126	6.74077e-05	0.0537393	0.00104731	0.114838	0.00836207	0.0117447	0.0276544	0.00417941	0.00558939	0.00885788
40	Chile	oil	0.0210265	0.00230025	0.00358642	0.013395	0.0101414	0.0015125	0.0069384	0.000529427	0.00476446	0.000595455	0.0022068	0.00293195	0.00112357	0	0.00570643	0.00483623	0.120986	0.0205897	0.0998721	0.00280311	0.00175863	0.0142972	0.00369793	0.00173436	0.00964781
40	Chile	others	0.000345189	0.00114028	0.00116437	0.00118627	4.14625e-05	0.000237581	0.000282842	5.28735e-05	0.000325431	0.000138714	0.00088568	0.000673826	0	0.00114072	0.000116269	0	0.000114882	8.21679e-05	0.000311593	0.000629291	9.14954e-06	0.000373789	0.000719025	0.00046703	0
40	Chile	pork	0.095447	0.0969269	0.118513	0.159658	0.263329	0.0936204	0.0228106	0.00447734	0.211072	0.0337286	0.0738582	0.0793687	0.0558796	0.0266789	0.00843916	0.0045091	0.0302475	0	0.141497	0.0688927	0.000640799	0.0257491	0.0906248	0.0467673	0
40	Chile	roots	0.0335941	0.0182899	0.0202183	0.0420909	0.014181	0.00158926	0.0455475	0.172913	0.0340196	0.00753538	0.0340857	0.0883655	0.0395996	0	0.0583529	0.0185334	0.00148976	0.0162058	0.00335128	0.0271838	0.0124735	0.0481517	0.0254915	0.0923068	0.0457882
40	Chile	ruminant_meat	0.0293078	0.0368695	0.0570102	0.0228365	0.00228736	0.0167094	0.00780778	0	0.00822272	0.00953897	0.027972	0.0219094	0.0101042	0.0394199	0.00684395	0	0.00468772	0.00337341	0.0177053	0.017547	0.000268879	0.00788483	0.0292026	0.0138755	0
40	Chile	soybeans	0	0	0	0	0	0	0	0	0	0	0	0	0	0	0	0	0	0	0	0	0	0	0	0	0
40	Chile	sugar	0.0568772	0.000390871	0.000853484	0.0126225	0.032235	0.00162028	0.00599312	5.33607e-05	0	0.000106394	0.00123423	0.00416124	0.00590051	0	0.00139737	0	0	0	0	0.000661452	0.00180535	0.00702738	0.00167355	0.00980802	5.21578e-05
40	Chile	vegetables	0.0205326	0.0170795	0.0235124	0.0388578	0.0415678	0.00298158	0.0422848	0.201935	0.0349166	0.0156245	0.0256986	0.0527325	0.0382648	0	0.158174	0.403292	0.0587828	0.391294	0.0107337	0.024499	0.0191238	0.0398114	0.0279399	0.0736442	0.0560171
44	Colombia	cereals	0.122234	0.145574	0.21939	0.163196	0.020397	0.256363	0.257592	9.20892e-07	0.250022	0.0715755	0.226952	0.161867	0.192938	0	0.0628775	0.00386388	0.0338943	0.00580913	0.0997187	0.195364	0.458966	0.196932	0.0528211	0.0546088	0.173656
44	Colombia	chicken	0.0310465	0.211455	0.122104	0.0557726	0.0055404	0.102958	0.0413815	0	0.0636088	0.116656	0.249952	0.14155	0.132585	0.112889	0.00271114	0	0.0149746	0.00835742	0.104754	0.118639	0.00295825	0.0329552	0.125397	0.0941435	0
44	Colombia	dairy	0.061285	0.176737	0.14222	0.00944225	0.482853	0.172825	0.0911872	0	0.124221	0.378549	0.0184649	0.0460563	0.209569	0.419782	0.0627291	0.374664	0.0179654	0.0145028	0.0626834	0.259081	0.00342233	0.058654	0.141121	0.110164	0
44	Colombia	eggs	0.0119535	0.0586333	0.0412558	0.0458278	0.0199096	0.119311	0.00910441	0	0.00898741	0.0851703	0.00129466	0.0180956	0.0716633	0.0690777	0.0490607	0.108428	0.0224216	0.00120667	0.0511111	0.050811	0.00199322	0.0140549	0.241237	0.00958258	0
44	Colombia	fish	0.00289939	0.0302191	0.00616573	0.00600471	0.00317249	0.044358	0.00755119	0.000282318	0.00633231	0.00648767	0.0302356	0.0107418	0.00942076	0.0667534	0.00498644	0.0132739	0.00365683	0.000788823	0.00578019	0.0173495	0.00371725	0.00629164	0.0160521	0.00715536	0
44	Colombia	fruits	0.0946793	0.0694969	0.0597312	0.154419	0.0702694	0.0417824	0.244201	0.591498	0.134766	0.15311	0.139875	0.30711	0.178654	0	0.286716	0.221775	0.0922542	0.116488	0.0456699	0.0841001	0.147267	0.207393	0.102057	0.294015	0.425574
44	Colombia	legumes	0.0108892	0.0399925	0.0370402	0.0580461	0.0146037	0.0120653	0.0391586	0.00308802	0.0614452	0.0164663	0.0157838	0.0135847	0.0203106	0	0.155279	0.000571427	0.00159099	0.0208224	0.00650955	0.0367331	0.0328078	0.0600277	0.0248592	0.031195	0.0885292
44	Colombia	nuts	0.00436355	0.00313947	0.00698878	0.0103898	0.000816534	0.00596773	0.00615538	0.000720616	0.00327351	0.000634814	0.00144249	0.00133754	0.00231755	0	0.00377512	1.10101e-06	0.000960559	0.00204627	0.00451172	0.00575072	0.0152019	0.0165502	0.0019491	0.0037332	0.0124277
44	Colombia	oil	0.257186	0.00100169	0.00187837	0.00295711	0.00210378	0.000883983	0.00212572	0	0.00166763	0.000418538	0.00150196	0.000641387	0.00038519	0	0.00170289	0	0.742424	0.231333	0.517993	0.00133855	0.00166425	0.00544918	0.00103418	0.000367267	0.00113032
44	Colombia	others	0.00254326	0.0115031	0.0236784	0.0662371	0.0114278	0.00625436	0.0377461	0.00154575	0.00323752	0.00573938	0.00581381	0.00369055	0.00171322	0.00541029	0.00595482	0.00159265	0.0036482	0.0930879	0.00233949	0.0190515	0.0451384	0.069474	0.00299865	0.0118352	0.0407
44	Colombia	pork	0.0144374	0.0398629	0.0443344	0.0632318	0.0636267	0.0726429	0.00689678	0.000682482	0.0889739	0.0212825	0.031099	0.0223759	0.0156697	0.0255759	0.00177915	0.00115504	0.00448884	0	0.0370766	0.0291594	0.000444884	0.00909419	0.0278498	0.0117564	0
44	Colombia	roots	0.0676605	0.0507799	0.066495	0.0929238	0.0337514	0.0150283	0.107999	0.221869	0.129356	0.050028	0.10359	0.127993	0.0606322	0	0.169787	0.00486293	0.0195154	0.0508108	0.00841167	0.0696886	0.136335	0.140876	0.101329	0.169894	0.146819
44	Colombia	ruminant_meat	0.0352631	0.118015	0.166529	0.0701203	0.0041742	0.102134	0.0186669	0	0.0263268	0.044249	0.0893477	0.0506665	0.0217148	0.300512	0.0106875	0	0.00531833	0.00997046	0.0357395	0.0576873	0.00137217	0.0201001	0.0688572	0.0271054	0
44	Colombia	soybeans	0.00123952	0.00609816	0.00319378	0.00937764	0.00706503	0.000588041	0.0049746	0.00502007	0.00985912	0.00328991	0.00287312	0.000697928	0.00069318	0	0.0173738	0.00061523	0.000603127	0.00628886	0.00863335	0.00502191	0.0039279	0.00252046	0.00316396	0.0043428	0.00448467
44	Colombia	sugar	0.23638	0.00417379	0.00717314	0.138341	0.219478	0.0347015	0.0507925	4.57009e-06	0	3.77201e-05	0.0141334	0.0324718	0.0459099	0	0.00777454	0	0	0	0	0.00763978	0.0339144	0.0682729	0.0140552	0.0687059	1.1276e-05
44	Colombia	vegetables	0.0459396	0.033318	0.0518222	0.0537131	0.0408103	0.012137	0.0744662	0.175289	0.0879228	0.0463062	0.0676415	0.0611213	0.0358244	0	0.156805	0.269197	0.0362834	0.438487	0.00906694	0.0425839	0.110868	0.0913548	0.0752179	0.101396	0.106668
45	Comoros	cereals	0.183896	0.133194	0.187307	0.107013	0.0378066	0.165363	0.201943	0	0.212865	0.10119	0.194392	0.183935	0.24926	0	0.0723095	0.00409464	0.0781632	0.00594596	0.155002	0.177736	0.137091	0.100474	0.0684773	0.0552362	0.0849036
45	Comoros	chicken	0.00158371	0.00669548	0.00362896	0.00131559	0.000346758	0.00230938	0.00113762	0	0.00190108	0.00599962	0.00732646	0.00561488	0.00562457	0.00131789	0.000109047	0	0.00119779	0.000306888	0.0059384	0.00372595	2.93486e-05	0.000585221	0.00570595	0.00335995	0
45	Comoros	dairy	0.0167771	0.0300327	0.0226838	0.00119529	0.162181	0.0208039	0.0134532	0	0.0199242	0.104482	0.0029046	0.0098044	0.0477115	0.0262998	0.0135403	0.0832296	0.00771194	0.00285798	0.01907	0.0436661	0.000182211	0.00558978	0.0344615	0.0211001	0
45	Comoros	eggs	0.0025439	0.00774549	0.00511539	0.00450991	0.0051986	0.0111649	0.0010442	0	0.00112062	0.0182745	0.000158319	0.00299463	0.0126833	0.00336439	0.00823253	0.0187247	0.00748222	0.000184857	0.0120879	0.00665742	8.2499e-05	0.00104127	0.0457958	0.00142681	0
45	Comoros	fish	0.089047	0.410064	0.087719	0.0918911	0.116223	0.514288	0.109498	0.00975435	0.100081	0.303155	0.454347	0.271523	0.200237	0.955338	0.0369369	0.352765	0.238022	0.0115693	0.341822	0.25856	0.00235147	0.0342959	0.3528	0.133247	0
45	Comoros	fruits	0.0593591	0.0252056	0.0218122	0.0303378	0.0291797	0.0130995	0.0874689	0.244245	0.0370825	0.108495	0.0527375	0.224244	0.102679	0	0.126415	0.0285632	0.0600481	0.0318169	0.0179654	0.029857	0.0294711	0.0424344	0.0558638	0.135378	0.0867058
45	Comoros	legumes	0.0687535	0.163263	0.269031	0.240148	0.262923	0.0302827	0.201297	0.0458155	0.298546	0.120665	0.0511021	0.0320318	0.0881	0	0.073952	0.000636893	0.048262	0.00559906	0.157249	0.138047	0.076876	0.299528	0.0322623	0.119618	0.216669
45	Comoros	nuts	0.351506	0.114622	0.243471	0.349544	0.0725424	0.205024	0.155424	0.0798516	0.103207	0.0446402	0.0636256	0.053095	0.138541	0	0.254199	0	0.0954593	0.00687874	0.129223	0.212073	0.246688	0.351144	0.105275	0.205448	0.396277
45	Comoros	oil	0.00716427	0.0111459	0.00927425	0.00521062	0.0056419	0.00185766	0.0111737	0	0.0130316	0.0053523	0.0205542	0.00430733	0.0104419	0	0.0300308	0	0.0331635	0	0.0727203	0.00877817	0.00440075	0.0108858	0.00580561	0.00431787	0.00498076
45	Comoros	others	0.0118923	0.0096168	0.023603	0.0805876	0.142028	0.00647455	0.0555796	0.00116621	0.0108511	0.0217432	0.00820092	0.0169651	0.0101996	0	0.0116666	0.00286726	0.149298	0.23885	0.0538846	0.00973458	0.415507	0.0155038	0.0141429	0.026057	0.0647415
45	Comoros	roots	0.198354	0.0663724	0.0963318	0.0686427	0.145037	0.0192089	0.151849	0.566279	0.189989	0.137768	0.126946	0.180343	0.122554	0	0.333891	0.466663	0.260775	0.08491	0.0248915	0.0960584	0.08424	0.129396	0.257577	0.274009	0.138853
45	Comoros	ruminant_meat	0.00691832	0.0180113	0.0234136	0.00862515	0.00141921	0.00919695	0.00178429	0	0.00404535	0.0160664	0.0126142	0.00661405	0.00335427	0.0136798	0.00196936	0	0.00224151	0.00156947	0.00772019	0.00871195	9.41711e-05	0.00278992	0.0160702	0.00492713	0
45	Comoros	vegetables	0.00220441	0.00403187	0.00660966	0.01098	0.019472	0.000926685	0.00834708	0.0528883	0.00735565	0.0121685	0.00509151	0.00852767	0.00861419	0	0.036748	0.0424557	0.0181748	0.60951	0.00242573	0.00639462	0.0029861	0.00633229	0.00576284	0.0158752	0.00686984
46	Congo	cereals	0.013965	0.0201655	0.0319046	0.0302732	0.00306594	0.0422009	0.0361275	1.55168e-05	0.0289632	0.0213078	0.0225303	0.0331419	0.0160057	0	0.00472947	0.0033883	0.00504724	0.0003048	0.0268838	0.0305677	0.0134562	0.01868	0.00605655	0.00704919	0.0249037
46	Congo	chicken	0.00315792	0.0217476	0.0123174	0.00545048	0.00115754	0.016061	0.00352455	0	0.00493608	0.0155232	0.020166	0.0164428	0.0201887	0.00673569	0.000137778	0	0.00160721	0.000446225	0.0115149	0.0147549	0.00019797	0.00225183	0.00953002	0.00756169	0
46	Congo	dairy	0.000782405	0.00228146	0.00180069	0.000115818	0.0126619	0.00338384	0.000974812	0	0.0012099	0.00632248	0.000186983	0.000671496	0.00400525	0.00314371	0.000400117	0.0104364	0.000242015	9.71899e-05	0.000864829	0.0040442	2.87458e-05	0.000503036	0.00134613	0.0011106	0
46	Congo	eggs	0.000488189	0.00242126	0.00167101	0.00179823	0.00167016	0.00747304	0.000311353	0	0.000280029	0.00455059	4.19396e-05	0.000843996	0.00438141	0.0016549	0.00100107	0.00966191	0.000966237	2.58686e-05	0.00225583	0.00253729	5.35579e-05	0.000385605	0.00736131	0.00030904	0
46	Congo	fish	0.0306626	0.251393	0.0664481	0.0603059	0.107209	0.44847	0.0584909	0.00194414	0.0499906	0.101605	0.0944968	0.0995079	0.156597	0.628369	0.0134822	0.148381	0.0409201	0.000911578	0.102936	0.192775	0.0341974	0.0397198	0.119112	0.0536491	0
46	Congo	fruits	0.0493947	0.0333739	0.0292906	0.0696146	0.0554064	0.0364957	0.104725	0.158871	0.0497868	0.0919487	0.0591407	0.186104	0.140407	0	0.0824696	0.307158	0.0691509	0.0416106	0.0251844	0.0541284	0.0413048	0.0715516	0.039495	0.120591	0.145193
46	Congo	legumes	0.0110791	0.0416274	0.0398875	0.0509539	0.0203078	0.0140249	0.0222261	0.00114189	0.0474664	0.0206637	0.013791	0.011777	0.0387952	0	0.0661198	0.00259058	0.00123851	0.0114014	0.00624356	0.0417111	0.0215228	0.0405914	0.0204148	0.0210583	0.0709059
46	Congo	nuts	0.00215327	0.00114377	0.00253878	0.00444894	0.000743947	0.00438049	0.00147933	0.000218651	0.000823246	0.000354833	0.000538021	0.00047767	0.00152769	0	0.000986697	0	0.000393504	3.07273e-05	0.000769787	0.00258004	0.0051121	0.0041509	0.000540171	0.00142046	0.00512492
46	Congo	oil	0.213332	0.0799587	0.0714285	0.0514715	0.0489532	0.0304618	0.0780312	0	0.0753618	0.0308961	0.124194	0.0285948	0.0818637	0	0.0833937	0	0.65097	0.0859129	0.706815	0.0780633	0.0660756	0.0973373	0.0217236	0.0214975	0.0467916
46	Congo	others	0.00275969	0.0133962	0.0312759	0.0504945	0.0135349	0.0123415	0.0459035	0	0.00193602	0.00850828	0.00433199	0.00207705	0.00257382	0	0.00241652	0	0.000326263	0.000764301	0.0018415	0.0333483	0.0260214	0.0719273	0.001066	0.0121002	0.0419254
46	Congo	pork	0.00198324	0.00553681	0.00603987	0.00834535	0.0179527	0.0153039	0.000793305	4.97441e-05	0.00932447	0.00382469	0.0033885	0.00351028	0.00322235	0.0020609	0.000122106	0.000346189	0.000650646	0	0.00550408	0.0048976	4.02075e-05	0.000839213	0.00285842	0.00127526	0
46	Congo	roots	0.532068	0.272427	0.439574	0.360969	0.476112	0.171179	0.546094	0.748188	0.624277	0.480101	0.483127	0.465803	0.346	0	0.65637	0.289475	0.1825	0.159375	0.0570511	0.374432	0.714919	0.546093	0.591434	0.633137	0.600028
46	Congo	ruminant_meat	0.0288175	0.224353	0.216458	0.208078	0.0170225	0.165404	0.028653	0.00169472	0.047427	0.154411	0.126724	0.0867077	0.116231	0.358036	0.00706808	0	0.0139493	0.0057406	0.0443129	0.11889	0.00239216	0.0366868	0.127816	0.0336952	0
46	Congo	sugar	0.0699481	0.00124731	0.00209532	0.0393374	0.133472	0.01575	0.0125908	0	0	0	0.00331662	0.0109753	0.0203416	0	0.00114844	0	0	0	0	0.00276379	0.00660063	0.0135721	0.00310721	0.0160593	0
46	Congo	vegetables	0.0394079	0.028927	0.0472698	0.0583433	0.09073	0.0170691	0.0600747	0.087876	0.0582173	0.059982	0.0440265	0.0533654	0.0478593	0	0.0801549	0.228562	0.0320381	0.693379	0.00782283	0.0445064	0.0680772	0.0557101	0.0481383	0.0694866	0.0651279
48	Costa Rica	cereals	0.0890635	0.0995728	0.160795	0.104929	0.0129683	0.16613	0.21328	0	0.173518	0.0306689	0.200517	0.137222	0.173253	0	0.0522811	7.54774e-05	0.0168846	0.00301209	0.0340949	0.136552	0.571147	0.179029	0.0373713	0.0416721	0.129148
48	Costa Rica	chicken	0.0261201	0.182378	0.116628	0.0574837	0.00354486	0.0782572	0.0482972	0	0.0600327	0.0948776	0.265892	0.176323	0.114066	0.0743431	0.00293229	0	0.00951246	0.00512396	0.0762881	0.100996	0.00348178	0.0385083	0.119031	0.100955	0
48	Costa Rica	dairy	0.0943287	0.278877	0.248519	0.0178046	0.565199	0.240322	0.194706	7.66733e-07	0.214484	0.563256	0.0359371	0.104958	0.329849	0.505745	0.12412	0.439908	0.0208786	0.0162671	0.0835145	0.403497	0.00736964	0.12539	0.245072	0.216128	0
48	Costa Rica	eggs	0.00989527	0.0497586	0.0387729	0.0464752	0.012534	0.0892308	0.0104553	0	0.00834592	0.0681577	0.00135511	0.0221789	0.0606636	0.0447605	0.0522104	0.06847	0.0140143	0.000727931	0.0366242	0.04256	0.0023083	0.0161594	0.225314	0.0101109	0
48	Costa Rica	fish	0.00707045	0.0756857	0.0168757	0.0165328	0.00460904	0.11358	0.0266049	0.000370093	0.0109237	0.0126707	0.0751039	0.0321717	0.0206196	0.120407	0.0197299	0.01427	0.00884206	0.00223095	0.0117056	0.0410895	0.00267708	0.0209647	0.0407896	0.0201914	0
48	Costa Rica	fruits	0.0569143	0.0475281	0.039398	0.147871	0.0757654	0.0232116	0.202931	0.811348	0.155619	0.0857828	0.112872	0.166866	0.123353	0	0.285346	0.185578	0.100516	0.122513	0.0174561	0.0639958	0.110867	0.181001	0.075958	0.221266	0.528513
48	Costa Rica	legumes	0.00695866	0.0256145	0.0251028	0.0492079	0.00939492	0.00872763	0.0447994	0.00235637	0.0449496	0.0104423	0.0116176	0.0157452	0.0102408	0	0.146314	0	0.000979844	0.00972397	0.00399523	0.0255825	0.0287655	0.0536105	0.0162675	0.0295223	0.0785129
48	Costa Rica	nuts	0.00555441	0.00306946	0.00764636	0.0145625	0.00073446	0.00654562	0.00671242	0.000951237	0.00353418	0.000731808	0.00228173	0.00164556	0.00268855	0	0.0065239	2.74117e-06	0.000856546	0.000313188	0.00280888	0.00559289	0.0285883	0.022221	0.00216105	0.00587338	0.0260628
48	Costa Rica	oil	0.342804	0.00399573	0.00269019	0.0113958	0.000891474	0.0251284	0.00167903	0.00276078	0.00981158	0.00784088	0.00337018	0.0128024	0.00529299	0	0.0186153	0	0.771857	0.222408	0.638303	0.000776212	0.0165585	0.0248525	0.00730548	0.0105224	0.018775
48	Costa Rica	others	0.000776456	0.00236197	0.00415652	0.0146719	0.00267007	0.000971718	0.00994223	0.000382144	0.000633537	0.00119883	0.00095663	0.000955334	0.00171092	0	0.000972996	0.00016226	0.000410581	0.0112503	0.000565285	0.00345728	0.0246526	0.020257	0.000386246	0.0031758	0.016807
48	Costa Rica	pork	0.0254316	0.0719858	0.088662	0.136452	0.0852353	0.115606	0.0168533	0.0010966	0.175815	0.0362413	0.0692657	0.0583582	0.0282259	0.0352648	0.00402893	0.00155207	0.00597024	0	0.0565336	0.0519727	0.00109632	0.0222493	0.0553502	0.0263959	0
48	Costa Rica	roots	0.0349746	0.025655	0.0405065	0.0651369	0.0128861	0.00747399	0.075705	0.0930363	0.0772779	0.0255198	0.0631375	0.0898957	0.0304472	0	0.133732	0.00364403	0.0248473	0.0176082	0.00429	0.0357735	0.0991264	0.113321	0.0630804	0.117032	0.111538
48	Costa Rica	ruminant_meat	0.0329123	0.112178	0.175419	0.0794606	0.00292795	0.0859916	0.024208	0	0.0272927	0.039036	0.104577	0.0703548	0.0206989	0.21948	0.0127143	0	0.00370999	0.00674372	0.0288213	0.0541178	0.00175312	0.0253385	0.0718483	0.0319836	0
48	Costa Rica	soybeans	0	0	0	0	0	0	0	0	0	0	0	0	0	0	0	0	0	0	0	0	0	0	0	0	0
48	Costa Rica	sugar	0.259881	0.0047182	0.00905531	0.186259	0.183272	0.0344599	0.0773886	1.5799e-05	0	0.000138197	0.0196574	0.0528376	0.0515886	0	0.0110114	0	0	0	0	0.00850177	0.0522029	0.104245	0.0174393	0.0962106	6.31695e-05
48	Costa Rica	vegetables	0.00731454	0.0166215	0.0257724	0.0517564	0.0273669	0.00436248	0.0464378	0.0876817	0.037762	0.0234374	0.0334597	0.0576854	0.0273027	0	0.129468	0.286338	0.0207205	0.582077	0.00499901	0.0255351	0.0494054	0.0528532	0.0226258	0.0689601	0.0905802
49	Cuba	cereals	0.145751	0.188159	0.247306	0.126591	0.0189747	0.275404	0.250463	0	0.216303	0.0944301	0.293996	0.17805	0.223912	0	0.0452641	0.00178256	0.0816883	0.00156121	0.238552	0.224199	0.450554	0.169089	0.0644085	0.0505893	0.153623
49	Cuba	chicken	0.00422944	0.0317752	0.0160843	0.00518906	0.000589845	0.012966	0.00472119	0	0.00647576	0.0185994	0.037281	0.0181687	0.0171484	0.0248857	0.000229143	0	0.00420425	0.000272047	0.0302616	0.0158072	0.000327609	0.00330749	0.0180147	0.0103008	0
49	Cuba	dairy	0.0300207	0.0954982	0.0672645	0.00316678	0.184893	0.0779894	0.0374557	4.40554e-05	0.0454559	0.216711	0.00999418	0.0212714	0.0973304	0.331246	0.018982	0.078806	0.018126	0.00169651	0.0650024	0.124234	0.00138411	0.021237	0.0728965	0.0434264	0
49	Cuba	eggs	0.0118394	0.064059	0.0395115	0.031	0.0154107	0.109243	0.00755199	0	0.00665231	0.0987295	0.00140395	0.016887	0.0673891	0.110713	0.0301476	0.0460901	0.045768	0.000285577	0.107349	0.0492208	0.00160488	0.0102557	0.251971	0.00762305	0
49	Cuba	fish	0.00485299	0.0478872	0.0406062	0.00957368	0.00616736	0.0512898	0.0104609	0.000619522	0.00737806	0.0091624	0.0245162	0.0120522	0.0164588	0.170609	0.00406435	0.00456953	0.0186741	0.000235819	0.0286312	0.0358017	0.00308235	0.0185332	0.0305732	0.00843421	0
49	Cuba	fruits	0.0838158	0.0628057	0.0433899	0.0919255	0.0509465	0.0385034	0.179381	0.536012	0.0990064	0.162641	0.135763	0.216919	0.134581	0	0.192933	0.14455	0.259165	0.0361232	0.0502325	0.0746822	0.0861372	0.140875	0.0988082	0.206193	0.266498
49	Cuba	legumes	0.0333946	0.132265	0.102604	0.13165	0.0463314	0.0428571	0.129791	0.00897022	0.143705	0.0606705	0.048277	0.0480847	0.0456291	0	0.338867	0	0.012835	0.0153012	0.0469699	0.118669	0.0802177	0.13647	0.0729678	0.0892764	0.201547
49	Cuba	nuts	0.00995713	0.00576993	0.0114462	0.014624	0.00130888	0.0122099	0.00684174	0.0013788	0.003729	0.0014679	0.00343416	0.00182235	0.00448028	0	0.00566584	0	0.00355402	6.46797e-05	0.00698482	0.00954328	0.0292086	0.0210503	0.00352549	0.00668091	0.0253469
49	Cuba	oil	0.00236505	0.0065386	0.00508113	0.0025405	0.00118631	0.00128926	0.00573206	0	0.00548715	0.00205106	0.0129287	0.00172287	0.00393528	0	0.00780052	0	0.0143889	0	0.0458078	0.00460344	0.00607235	0.00760501	0.00226574	0.00163633	0.00371268
49	Cuba	others	0.000371278	0.00205852	0.00404276	0.00469155	0.000658435	0.00101221	0.00587086	2.23718e-06	0.000280702	0.00100809	0.000917709	0.000286771	0.000207761	0.000678858	0.000387768	0	9.45858e-05	4.72256e-05	0.000526331	0.00349511	0.0040942	0.0100771	0.00028089	0.00160263	0.00570731
49	Cuba	pork	0.0484876	0.147677	0.143975	0.145036	0.166997	0.225535	0.0193983	0.00165849	0.22331	0.0836545	0.114353	0.0708054	0.0499646	0.138996	0.00370714	0.00166484	0.0310697	0	0.264053	0.0957802	0.00121462	0.0225014	0.098636	0.0317124	0
49	Cuba	roots	0.0836548	0.0688468	0.088193	0.0891828	0.0449568	0.0202526	0.125762	0.138122	0.133407	0.0862012	0.115789	0.180323	0.142341	0	0.109409	0.479099	0.25574	0.0159368	0.0267194	0.0978831	0.153456	0.193418	0.136299	0.228645	0.190529
49	Cuba	ruminant_meat	0.0161684	0.0624254	0.076599	0.0230233	0.00169041	0.044461	0.0073715	0	0.0100902	0.0280476	0.0507262	0.0200746	0.0106496	0.222872	0.00370283	0	0.00549601	0.00126147	0.0384042	0.0272338	0.000606176	0.00832566	0.0361256	0.0104213	0
49	Cuba	sugar	0.499114	0.00978378	0.0150064	0.19934	0.361167	0.0677013	0.0896215	4.39539e-05	0	0.000586798	0.0327108	0.0645487	0.0919359	0	0.010231	0	0	0	0	0.015789	0.058313	0.10619	0.0313151	0.116338	0.000118509
49	Cuba	vegetables	0.0259779	0.0744506	0.0988907	0.122466	0.0987231	0.0192858	0.119577	0.313149	0.0987195	0.136039	0.117909	0.148984	0.0940367	0	0.228609	0.243438	0.249197	0.927214	0.0505061	0.103058	0.123727	0.131064	0.0819126	0.18712	0.152919
50	Cyprus	cereals	0.0975862	0.0734317	0.133376	0.125711	0.0111368	0.271178	0.192799	0	0.104007	0.0247027	0.13628	0.0641843	0.0637973	0	0.0837909	0.000132711	0.0881032	0.0106007	0.0490239	0.123169	0.479498	0.161368	0.0376459	0.0500408	0.257727
50	Cyprus	chicken	0.0629886	0.156461	0.0952429	0.0409364	0.00331851	0.0599394	0.0510497	0.000159412	0.0378564	0.0671915	0.225022	0.147479	0.126155	0.0865629	0.00366014	0.000787625	0.0383627	0.00673813	0.133366	0.0874897	0.00327759	0.0362017	0.103893	0.0963763	0
50	Cyprus	dairy	0.206741	0.221338	0.173014	0.0139266	0.476944	0.130526	0.194085	0.0189157	0.118144	0.366762	0.0420001	0.0807484	0.300427	0.47025	0.111763	0.488792	0.0698261	0.0174184	0.124901	0.329474	0.0104223	0.113828	0.181228	0.184301	0
50	Cyprus	eggs	0.0242663	0.0436103	0.0323499	0.0333438	0.0118432	0.0692167	0.0113047	0	0.00539524	0.0495994	0.00117042	0.0190031	0.0688976	0.0531216	0.0609694	0.0918845	0.0579047	0.000962972	0.0651146	0.0376908	0.00222516	0.0151659	0.201664	0.0099728	0
50	Cyprus	fish	0.00483414	0.0195478	0.00375923	0.00415997	0.00126479	0.0252334	0.00998803	0.000110055	0.00359407	0.00274913	0.009049	0.0121563	0.00963306	0.019415	0.00273979	0.00974935	0.0136333	9.98239e-05	0.00550416	0.0105718	0.000482938	0.00375698	0.0125181	0.00779761	0
50	Cyprus	fruits	0.123665	0.0405089	0.0326475	0.0637952	0.0780034	0.00995209	0.149723	0.587969	0.107802	0.280238	0.0699448	0.126284	0.125214	0	0.247094	0.14832	0.160721	0.163544	0.0319368	0.047776	0.273406	0.190427	0.0716187	0.184834	0.343625
50	Cyprus	legumes	0.00698902	0.00989089	0.011016	0.0161095	0.0029651	0.00209176	0.021569	0.000655149	0.010772	0.00338398	0.00447029	0.0049902	0.00614313	0	0.0706772	0.000139948	0.00201153	0.00312958	0.00418215	0.0089892	0.0344961	0.0233418	0.00689494	0.00968231	0.0266715
50	Cyprus	nuts	0.00396697	0.0026156	0.00298348	0.00265981	0.00176964	0.000374113	0.00856185	5.24948e-05	0.00146801	0.00345025	0.00173612	0.00128331	0.000916204	0	0.00310331	1.98473e-05	0.0396702	0.000225718	0.027278	0.00324347	0.00835236	0.00996053	0.00131181	0.00187565	0.00494894
50	Cyprus	oil	0.0411854	0.00786624	0.00776854	0.0649226	0.0265313	0.00397639	0.0166142	0.0013023	0.00500593	0.00116834	0.00896021	0.0048813	0.00343971	0	0.0110343	0.0202215	0.273824	0.0079119	0.0800021	0.0028859	0.00687679	0.0743234	0.0156788	0.00421561	0.0692561
50	Cyprus	others	0.0030213	0.0117993	0.00614241	0.00951038	0.000391772	0.00352692	0.0030055	0	0.000277626	0.000781875	0.0102787	0.00391141	0	0.039989	0.00106803	0	0.00232695	0.000495522	0.00238454	0.00470176	0	0.00381528	0.00917624	0.00255101	0
50	Cyprus	pork	0.256607	0.259588	0.304368	0.402803	0.331374	0.368973	0.0749761	0.00572352	0.467639	0.108513	0.246152	0.205733	0.131899	0.172201	0.0193581	0.00856979	0.101497	0	0.413556	0.189377	0.00434834	0.0859163	0.203835	0.107123	0
50	Cyprus	roots	0.0922122	0.049029	0.0518823	0.106117	0.0191733	0.00642678	0.152809	0.21924	0.0763823	0.023963	0.113406	0.23115	0.0922397	0	0.137376	0.000537202	0.0343985	0.0438725	0.010274	0.0766213	0.0887895	0.164106	0.0585645	0.216289	0.175668
50	Cyprus	ruminant_meat	0.0454492	0.0746563	0.105408	0.0481603	0.00259401	0.0415718	0.0155649	0.000113708	0.0159468	0.0342114	0.0782442	0.0254598	0.0186995	0.158404	0.0139391	0	0.0136303	0.00729793	0.0361487	0.0364532	0.00201683	0.0320943	0.0554992	0.0244705	0
50	Cyprus	sugar	0.00209535	4.23092e-05	0.000224088	0.000325043	5.15403e-05	7.32616e-05	7.6528e-05	3.33828e-05	0	0.000167517	7.66971e-05	0.000108968	0.000124132	0	0.00010538	0	0	0	0	3.09274e-05	0.000258231	0.000308001	6.13357e-05	0.000152636	9.47289e-05
50	Cyprus	vegetables	0.0283918	0.0296139	0.0398176	0.0675198	0.0326383	0.00693985	0.0978731	0.165726	0.0457096	0.0331177	0.0532097	0.0726271	0.0524152	5.68817e-05	0.233321	0.230846	0.10409	0.737703	0.0163291	0.0415257	0.0855498	0.0853873	0.0404105	0.100318	0.122008
52	Azerbaijan	cereals	0.56697	0.519088	0.659322	0.704603	0.128923	0.863405	0.689635	0	0.668271	0.215434	0.694253	0.460366	0.435303	0	0.458237	0.00316551	0.413656	0.0636064	0.395676	0.620958	0.869461	0.632772	0.32441	0.337467	0.733956
52	Azerbaijan	chicken	0.0184954	0.0573608	0.0241736	0.0116655	0.00206865	0.00953014	0.0094157	0	0.0132289	0.0325317	0.0577029	0.0501631	0.0427918	0.0425882	0.000921025	0	0.00899493	0.00216713	0.0525907	0.0224932	0.000307333	0.00730402	0.0476219	0.0344009	0
52	Azerbaijan	dairy	0.135073	0.177759	0.103527	0.0075113	0.666392	0.0577455	0.0768569	0.00254486	0.0949773	0.392411	0.0166371	0.0603029	0.247149	0.582415	0.0781436	0.478402	0.0393883	0.0137262	0.115932	0.182164	0.00138854	0.0482455	0.195879	0.147249	0
52	Azerbaijan	eggs	0.0130454	0.0291256	0.0149588	0.017603	0.0136202	0.0202272	0.00379504	0	0.00344328	0.0434996	0.000548452	0.011745	0.0423676	0.0480652	0.030559	0.0694723	0.0246699	0.000573206	0.0469522	0.0176396	0.000379483	0.00570127	0.167692	0.00641559	0
52	Azerbaijan	fish	0.000284607	0.000863787	0.000213191	0.000212151	0.000205063	0.000342082	0.000201551	2.32357e-05	0.000225514	0.000264729	0.000669956	0.00043477	0.000447878	0.00120235	0.000188255	0.000235187	0.000434089	4.23657e-06	0.00102544	0.000594159	1.80377e-05	0.000100993	0.000824212	0.000348628	0
52	Azerbaijan	fruits	0.0757204	0.022893	0.0157676	0.0641871	0.0576475	0.00268484	0.0499852	0.428714	0.0486456	0.186701	0.0295832	0.0647918	0.0535749	0	0.0587409	0.177694	0.138958	0.130595	0.0224158	0.0239917	0.048589	0.0779234	0.0436752	0.116698	0.119319
52	Azerbaijan	legumes	0.00370565	0.00605866	0.003913	0.00751003	0.00412316	0.00079932	0.00656828	0.00102863	0.00744924	0.00269272	0.00189608	0.00336878	0.00288926	0	0.0345621	0	0.000696805	0.00309294	0.0020713	0.00428489	0.00190954	0.00764728	0.00489459	0.00756556	0.00797977
52	Azerbaijan	nuts	0.0185683	0.0110099	0.0100454	0.0134936	0.00837123	0.000697142	0.0168981	0.00259688	0.0160404	0.00429966	0.0040521	0.0117312	0.00716074	0	0.0215334	0.000164781	0.0821092	0.00784564	0.138798	0.00880521	0.0234203	0.0410173	0.00803981	0.00922338	0.00938421
52	Azerbaijan	oil	0.011965	0.00784831	0.00831038	0.00967889	0.00296606	0.00822536	0.0140968	0.00211405	0.0195349	0.00760945	0.00887799	0.0167238	0.0064387	0	0.0263744	0.000358248	0.153413	0.000571804	0.120081	0.00804659	0.00515074	0.0242881	0.00720161	0.00811395	0.00680274
52	Azerbaijan	others	0.000153784	0.000163338	0.00024635	0.00259897	0.00104658	2.27138e-05	0.000364973	0.000259304	0.000112604	0.000164689	9.50396e-05	0.000269663	8.23931e-05	0	0.00037754	0.000211811	0.000769608	0.00907898	0.000197873	0.000117488	0.000835846	0.000348296	0.000145781	0.000302652	0.000405106
52	Azerbaijan	pork	0.000322564	0.000405547	0.000329176	0.000496011	0.000890965	0.000252179	5.88528e-05	1.14016e-05	0.000693978	0.000222587	0.000269255	0.000297393	0.000189672	0.000361862	2.26677e-05	1.51555e-05	0.000101123	0	0.00069809	0.000207337	1.73339e-06	7.55921e-05	0.000396659	0.000161113	0
52	Azerbaijan	roots	0.0520208	0.0352193	0.0257694	0.0601911	0.021611	0.00195217	0.0538666	0.204305	0.0513502	0.0225631	0.0573623	0.152507	0.0603835	0	0.0721641	0	0.00174017	0.0282998	0.00765095	0.037624	0.0153511	0.0645654	0.0511886	0.146301	0.0506856
52	Azerbaijan	ruminant_meat	0.0608312	0.0940941	0.0954422	0.0411112	0.00545783	0.0291894	0.0141059	0	0.0192125	0.0410567	0.0775912	0.0417196	0.0294472	0.325354	0.0170567	0	0.0102736	0.0108828	0.0704334	0.0329235	0.000488136	0.0153773	0.0834358	0.0278247	0
52	Azerbaijan	soybeans	1.00462e-22	2.25058e-22	8.60232e-23	2.66853e-22	3.58887e-22	7.40536e-24	1.53993e-22	3.04235e-22	2.78961e-22	1.2482e-22	9.02387e-23	3.36499e-23	3.04377e-23	0	8.02992e-22	2.92842e-23	4.92888e-23	2.21862e-22	5.89676e-22	1.29536e-22	5.55179e-23	7.60001e-23	1.63474e-22	2.15897e-22	1.02544e-22
52	Azerbaijan	sugar	0.008224	8.12705e-05	0.000155704	0.00164234	0.00431571	0.000184215	0.000622306	2.2531e-05	0	0.00011642	0.000198262	0.000652588	0.000832091	0	0.000179199	0	0	0	0	8.68736e-05	0.000218259	0.000879646	0.000318311	0.00138527	2.09745e-05
52	Azerbaijan	vegetables	0.0346196	0.0380295	0.0378259	0.0574963	0.0823609	0.0047428	0.0635286	0.358379	0.0568142	0.0504322	0.050263	0.124926	0.0709418	1.33037e-05	0.200941	0.270281	0.124796	0.729555	0.0254769	0.0400629	0.032481	0.0737543	0.0642766	0.156544	0.0714469
53	Benin	cereals	0.269796	0.315123	0.339256	0.323778	0.054539	0.517011	0.362708	0	0.32593	0.352574	0.387529	0.341955	0.259035	0	0.0959638	0.0401941	0.0888914	0.00763591	0.225387	0.319104	0.264452	0.174406	0.129919	0.0952865	0.272592
53	Benin	chicken	0.00175973	0.00982015	0.00409256	0.00173369	0.000566561	0.0058115	0.00103122	0	0.00165907	0.0085445	0.00994488	0.00537591	0.00814004	0.0244894	8.08786e-05	0	0.000860548	0.000355818	0.00312883	0.00431066	7.55225e-05	0.000614149	0.00732909	0.00299991	0
53	Benin	dairy	0.00790674	0.0186792	0.0101924	0.000735804	0.113554	0.0190413	0.00543556	0.000434914	0.00725251	0.0593548	0.00229929	0.00409195	0.0276236	0.169009	0.00350888	0.0886874	0.00229167	0.00137057	0.00396557	0.0221986	0.00032567	0.00282183	0.0187308	0.00861694	0
53	Benin	eggs	0.00115177	0.00462891	0.00235063	0.00242166	0.003461	0.0114484	0.000385684	0	0.00039849	0.0106048	8.75656e-05	0.00116829	0.00747935	0.0254741	0.00248799	0.0187844	0.00219037	8.73327e-05	0.00259513	0.00313839	8.65032e-05	0.000445257	0.0239686	0.00051908	0
53	Benin	fish	0.00400116	0.0325882	0.00476677	0.00443798	0.00847216	0.0553677	0.00448461	0.000247014	0.00380962	0.0115337	0.0202214	0.00772165	0.0142535	0.319784	0.00373902	0.0178623	0.00558899	0.000899686	0.00478477	0.0144065	0.00247351	0.00279584	0.0220514	0.00549771	0
53	Benin	fruits	0.0196533	0.010592	0.0080062	0.0235513	0.0519649	0.00471457	0.0202731	0.222989	0.0275495	0.0394066	0.0246468	0.0284519	0.0453935	0	0.0339712	0.0739368	0.0398105	0.0405898	0.00314173	0.011572	0.0702427	0.0224031	0.0195159	0.0248998	0.0516822
53	Benin	legumes	0.029998	0.0902179	0.0773522	0.104836	0.120402	0.0376732	0.0646997	0.00840976	0.0870446	0.0625054	0.0275163	0.0245181	0.0477645	0	0.179148	0.000183459	0.0082881	0.0292775	0.0178023	0.0675109	0.0525219	0.0777489	0.048023	0.0513878	0.10836
53	Benin	nuts	0.105307	0.155175	0.243445	0.215384	0.0534659	0.173988	0.216128	0.0016655	0.0975349	0.0315044	0.0292034	0.066029	0.0981592	0	0.0319077	1.43769e-05	0.0439279	0.227533	0.245866	0.217225	0.122929	0.313705	0.115109	0.0583516	0.039055
53	Benin	oil	0.199595	0.112186	0.0840771	0.0688351	0.133311	0.0459687	0.0784463	2.38852e-05	0.0821954	0.0557418	0.184143	0.0330416	0.0965611	0	0.148227	0	0.57225	0.0969066	0.431566	0.0769947	0.081557	0.104042	0.0505358	0.0267743	0.0516003
53	Benin	others	4.74517e-05	8.2524e-05	4.55323e-05	0.000358001	0.000471284	3.21316e-05	9.03498e-05	2.48439e-05	1.39488e-05	7.64795e-05	1.70392e-05	2.8941e-05	0.00014703	0	1.5394e-05	3.41412e-05	4.67336e-05	0.00102653	2.36069e-05	5.70196e-05	0.000567429	0.000149198	1.9858e-05	5.67988e-05	0.00025241
53	Benin	pork	0.00166121	0.00375812	0.00301653	0.00399013	0.0132083	0.00832386	0.000348894	5.21656e-05	0.004711	0.00316451	0.00251184	0.00172514	0.00195298	0.0112631	0.000107745	0.000238958	0.000523665	0	0.00224808	0.00215077	2.30563e-05	0.000344045	0.00330436	0.000760491	0
53	Benin	roots	0.332591	0.164203	0.157494	0.180567	0.316901	0.0795463	0.206791	0.615461	0.307113	0.27755	0.242243	0.430994	0.348566	0	0.396174	0.532341	0.180149	0.188738	0.0262459	0.208649	0.367418	0.273313	0.485126	0.665154	0.432795
53	Benin	ruminant_meat	0.0112145	0.0401502	0.0372288	0.019187	0.00337796	0.034576	0.00303136	0.000125173	0.0055803	0.0311019	0.0262171	0.0113054	0.0114506	0.449981	0.0022043	0	0.0025314	0.00272041	0.00652931	0.0149424	0.000333055	0.00379705	0.0329617	0.00617793	0
53	Benin	soybeans	0.0059945	0.0241639	0.00913352	0.024872	0.0616435	0.00283208	0.0105772	0.0161276	0.0219409	0.0205605	0.00975358	0.00226163	0.00363117	0	0.0442225	0.00534969	0.0029573	0.0228452	0.0220017	0.0155686	0.00855597	0.00400771	0.0157783	0.0118074	0.00967656
53	Benin	sugar	0.000631158	9.12005e-06	1.12731e-05	0.00020261	0.00105783	9.22813e-05	5.96512e-05	0	0	0	2.64845e-05	5.81046e-05	0.000132807	0	1.09164e-05	0	0	0	0	1.30746e-05	4.07737e-05	5.9938e-05	3.86941e-05	0.000103165	0
53	Benin	vegetables	0.00869165	0.0186218	0.0195314	0.0251095	0.0636037	0.00357189	0.0255094	0.134439	0.027267	0.0357764	0.0336396	0.0412726	0.0297093	0	0.0582306	0.222374	0.0496916	0.380014	0.00471375	0.0221581	0.0283979	0.0193467	0.0275884	0.0416066	0.0339854
54	Denmark	cereals	0.192379	0.181762	0.300501	0.294871	0.0272659	0.388094	0.481655	0	0.248728	0.110694	0.335373	0.183139	0.175293	0	0.346177	0.0012024	0.109284	0.0603775	0.0616776	0.272607	0.878947	0.48081	0.116751	0.17042	0.798785
54	Denmark	chicken	0.0171675	0.0549587	0.0310452	0.0139335	0.00112854	0.014726	0.0175641	1.53265e-05	0.0121816	0.0335279	0.0831961	0.0614873	0.0488659	0.0181887	0.00209106	8.05635e-06	0.00740271	0.0042984	0.0209655	0.0287262	0.000934449	0.0147842	0.0444454	0.0447487	0
54	Denmark	dairy	0.170001	0.23053	0.181486	0.0118209	0.493467	0.124017	0.194244	0	0.119335	0.546028	0.0308486	0.100406	0.38768	0.339385	0.241125	0.657175	0.0445115	0.037343	0.0629381	0.314813	0.00542509	0.131838	0.251055	0.26288	0
54	Denmark	eggs	0.00617607	0.014245	0.00980587	0.0106862	0.00378986	0.0159468	0.00361231	0	0.00160814	0.0228823	0.000402867	0.00734783	0.0246923	0.0104022	0.0351257	0.035424	0.0103471	0.000578715	0.00955862	0.0114999	0.000588519	0.00588419	0.0799354	0.00425909	0
54	Denmark	fish	0.0334742	0.117342	0.0332493	0.0365819	0.0156645	0.11031	0.0581117	0.0137212	0.0208941	0.0467169	0.0885957	0.0856614	0.0694266	0.449395	0.045469	0.054913	0.0547766	0.00248753	0.0398511	0.0740824	0.0336734	0.0351948	0.105871	0.0652737	0
54	Denmark	fruits	0.00159072	0.000542028	0.000585197	0.0018994	0.000821618	6.82386e-05	0.00206654	0.0629034	0.000750165	0.00117694	0.000755826	0.00150659	0.00138428	0	0.00399256	0.0018248	0.00186057	0.00570862	0.000320964	0.00092327	0.00198193	0.00324411	0.000970044	0.00365241	0.00864421
54	Denmark	legumes	0.00128066	0.00228113	0.00256167	0.0028023	0.000425806	0.000205478	0.00193972	0.000634317	0.00259911	0.000948871	0.00125283	0.000628311	0.00220252	0	0.0147019	0.000109798	0.000148578	0.00196728	0.000335134	0.00161477	0.00250959	0.00687557	0.00188783	0.00224038	0.00959867
54	Denmark	nuts	8.50298e-07	5.31555e-07	5.83845e-07	8.9974e-07	2.41866e-07	3.90825e-08	1.53825e-06	4.92357e-07	8.1042e-07	1.77377e-07	3.03116e-07	7.62876e-07	4.63552e-07	0	2.64753e-06	6.94087e-09	4.64327e-06	8.58752e-07	1.24192e-06	5.28034e-07	4.06888e-06	4.41956e-06	3.88945e-07	6.57934e-07	1.36247e-06
54	Denmark	oil	0.152274	7.34795e-05	0.000116496	0.000126746	5.82121e-05	8.61768e-05	0.000392866	1.2175e-05	0.000206787	2.92506e-05	5.94142e-05	6.71211e-05	5.19697e-05	0	0.000242845	1.9561e-07	0.685916	0.548319	0.561574	0.000129839	0.000174661	0.00031366	0.000294025	8.31375e-05	0.000380373
54	Denmark	others	4.98636e-05	0.000182769	0.000180925	0.000314144	3.21376e-05	3.8373e-05	8.47448e-05	5.24944e-05	4.56551e-05	4.46938e-05	0.000183547	0.000133514	8.60425e-06	0.000244829	3.11009e-05	2.37428e-06	1.16973e-05	2.28981e-05	3.32619e-05	0.000106753	3.51899e-05	0.000132018	0.000108855	0.000107388	4.38436e-05
54	Denmark	pork	0.247732	0.321634	0.34996	0.489671	0.402233	0.32245	0.0908772	0.0329256	0.528723	0.189894	0.321387	0.301748	0.17931	0.127907	0.0423039	0.0125323	0.068796	0	0.23028	0.219175	0.00436241	0.126445	0.306474	0.173535	0
54	Denmark	roots	0.0530502	0.037089	0.0363779	0.0789021	0.012955	0.00331448	0.110446	0.783412	0.051948	0.0255595	0.090915	0.205469	0.0757987	0	0.178829	0	0.00157199	0.0615451	0.00335122	0.0528108	0.0512996	0.143406	0.0525161	0.209241	0.150092
54	Denmark	ruminant_meat	0.0211909	0.0341604	0.046405	0.0200782	0.000949496	0.0159926	0.00892218	0.000157899	0.00570134	0.0142994	0.0332477	0.0243948	0.00950687	0.0544718	0.00911009	0	0.00297159	0.00564675	0.00791391	0.0154788	0.000487925	0.0100919	0.0276459	0.014186	0
54	Denmark	sugar	0.0988673	0.000824479	0.00140343	0.0260997	0.0337567	0.00375334	0.0162895	2.48196e-05	0	3.78867e-05	0.00356301	0.0106679	0.0127961	0	0.00452001	0	0	0	0	0.00140045	0.0081156	0.0231364	0.00377166	0.0246942	1.78431e-05
54	Denmark	vegetables	0.00476653	0.00437404	0.00632218	0.0122116	0.00745153	0.000996424	0.0137919	0.10614	0.00727865	0.00816116	0.010219	0.0173429	0.0129826	5.2172e-06	0.0762775	0.236808	0.0123971	0.271705	0.00119913	0.00663237	0.0114605	0.0178408	0.00827444	0.0246793	0.0324363
56	Dominican Republic	cereals	0.157808	0.166215	0.217916	0.117168	0.0374675	0.301635	0.199621	0	0.259839	0.0611548	0.243734	0.139555	0.24143	0	0.053269	6.3044e-05	0.0369947	0.00688246	0.0647345	0.216748	0.461311	0.138002	0.0644488	0.0494937	0.103786
56	Dominican Republic	chicken	0.0382268	0.251884	0.130866	0.0534157	0.00843388	0.117334	0.0375008	0	0.0745	0.1583	0.267167	0.148964	0.130836	0.206149	0.00247325	0	0.0172481	0.00966291	0.121741	0.132526	0.00231363	0.0245678	0.170054	0.0994441	0
56	Dominican Republic	dairy	0.0326075	0.0909746	0.0658666	0.0039078	0.317622	0.0851098	0.0357089	0	0.06287	0.221976	0.00852871	0.0209444	0.0893657	0.331255	0.0247283	0.167762	0.00894193	0.00724595	0.0314793	0.12506	0.00115662	0.0188951	0.0826994	0.050285	0
56	Dominican Republic	eggs	0.00981453	0.0465742	0.0294849	0.0292681	0.02021	0.0906696	0.00550179	0	0.00701926	0.0770691	0.000922785	0.0126987	0.0471574	0.0841173	0.0298447	0.0749206	0.0172214	0.000930338	0.0396092	0.0378486	0.00103952	0.00698694	0.218154	0.00674978	0
56	Dominican Republic	fish	0.00151222	0.0145662	0.00629157	0.00390085	0.00226195	0.0256997	0.00356843	0.000171225	0.00345951	0.00374865	0.0105698	0.0048434	0.00646413	0.0488525	0.000985663	0.00583815	0.00423939	0.00222777	0.00276251	0.00803333	0.000288243	0.00439628	0.00966818	0.00310272	0
56	Dominican Republic	fruits	0.166315	0.107138	0.112387	0.170494	0.1054	0.0673922	0.315397	0.790772	0.221214	0.27232	0.230951	0.461585	0.324333	0	0.512786	0.315928	0.174513	0.288541	0.149675	0.127299	0.186092	0.226027	0.198065	0.443735	0.434529
56	Dominican Republic	legumes	0.0154719	0.0555779	0.0437911	0.067983	0.0302838	0.0174454	0.0537863	0.0103325	0.0824381	0.0314414	0.0219637	0.018321	0.0202582	0	0.183521	0.000507012	0.00290352	0.0350266	0.0114227	0.0503837	0.0326298	0.0491048	0.0406996	0.0414062	0.0815812
56	Dominican Republic	nuts	0.0400255	0.0208173	0.0423327	0.0674265	0.00837722	0.0492609	0.0252615	0.00596005	0.0196322	0.00560081	0.0109719	0.00688966	0.0153227	0	0.0271008	0	0.00656945	0.00205274	0.0139807	0.036368	0.0914904	0.0709885	0.0151088	0.0287354	0.0864927
56	Dominican Republic	oil	0.240407	0.00449698	0.0035868	0.00260188	0.00147168	0.00101223	0.00395024	0	0.00547693	0.00151455	0.00803849	0.00122556	0.00260499	0	0.00730482	0	0.649961	0.201871	0.465735	0.00334854	0.00372066	0.00490109	0.00259472	0.00137057	0.00248921
56	Dominican Republic	others	0.0141265	0.0651562	0.139419	0.213573	0.0436976	0.0377798	0.204619	0.000337213	0.01257	0.0366756	0.0242058	0.00833	0.00710946	0	0.0187041	0.000376128	0.00234547	0.0311762	0.00839653	0.125369	0.130636	0.328068	0.0082474	0.0669086	0.194809
56	Dominican Republic	pork	0.023867	0.0637535	0.0637954	0.0813084	0.13004	0.11115	0.00839136	0.000885317	0.139912	0.0387749	0.0446298	0.0316158	0.0207611	0.0627066	0.00217912	0.00160691	0.00694178	0	0.0578516	0.0437325	0.000467153	0.00910245	0.050708	0.0166731	0
56	Dominican Republic	roots	0.0299909	0.0192586	0.0262022	0.02803	0.0202577	0.00644749	0.034591	0.0621103	0.0527617	0.0258077	0.0339188	0.0430227	0.0261139	0	0.0472819	0.138414	0.02701	0.0200052	0.00365787	0.0254589	0.0396991	0.0430068	0.0502763	0.0638878	0.0433503
56	Dominican Republic	ruminant_meat	0.0211163	0.0686276	0.0870868	0.0328168	0.00311511	0.0566813	0.00822814	0	0.0151007	0.0295956	0.0467554	0.0258262	0.0104615	0.26692	0.0047847	0	0.00299833	0.0056416	0.0202706	0.0314646	0.000528855	0.00740936	0.045678	0.0139851	0
56	Dominican Republic	sugar	0.199064	0.00341293	0.00533189	0.0905795	0.228151	0.0270404	0.0314426	1.21215e-05	0	0.000140515	0.0103391	0.0233616	0.0309672	0	0.0048634	0	0	0	0	0.00583941	0.018159	0.0348085	0.013041	0.0495937	2.57664e-05
56	Dominican Republic	vegetables	0.00964748	0.0215473	0.0256427	0.0375275	0.0432105	0.00534219	0.0324314	0.12942	0.0432072	0.0358815	0.0373041	0.0528168	0.026815	0	0.0801732	0.294584	0.0421117	0.388736	0.00868397	0.0305207	0.0304684	0.0337355	0.030556	0.0646298	0.0529366
57	Belarus	cereals	0.319855	0.301953	0.444041	0.468985	0.0519957	0.596465	0.570588	3.67007e-05	0.443755	0.16826	0.469828	0.252012	0.28218	0	0.359239	0.00119336	0.410567	0.0423636	0.231976	0.408197	0.882777	0.554506	0.170127	0.225108	0.754323
57	Belarus	chicken	0.0372661	0.120159	0.05971	0.0303459	0.00283544	0.033361	0.0273228	0.000116614	0.0303793	0.0662261	0.159338	0.11571	0.0866288	0.0649459	0.00268686	7.31258e-05	0.0360369	0.00346135	0.102476	0.0548044	0.00120064	0.0227109	0.088855	0.0761374	0
57	Belarus	dairy	0.179386	0.245279	0.169989	0.012401	0.603909	0.136426	0.147154	0.000230657	0.143846	0.524291	0.0289124	0.0919682	0.334575	0.588228	0.142422	0.458257	0.105025	0.0143953	0.149475	0.292467	0.00341578	0.0976908	0.244582	0.218157	0
57	Belarus	eggs	0.0174369	0.0404741	0.0245623	0.0303056	0.0124169	0.0469667	0.00731822	0	0.00532393	0.0587544	0.00101377	0.0179813	0.0570298	0.0498932	0.0558536	0.0659767	0.0653059	0.000597069	0.0604555	0.02851	0.000985633	0.0115966	0.207544	0.00945466	0
57	Belarus	fish	0.00135302	0.00505248	0.00243139	0.00183434	0.000796038	0.00170509	0.00155348	0.000456008	0.00130696	0.000643661	0.00201936	0.00177911	0.00245614	0.00743137	0.00154575	0.00041366	0.00341681	1.75564e-05	0.00394765	0.00516819	0.000158881	0.000834344	0.00404812	0.00199679	0
57	Belarus	fruits	0.00915844	0.00205717	0.00191651	0.00511337	0.00313521	0.000178681	0.00654484	0.0731033	0.00440217	0.0136404	0.00354339	0.00724386	0.00465813	0	0.0123737	0.00358971	0.0201263	0.00941028	0.0034236	0.00316662	0.00854175	0.0101873	0.00438496	0.013167	0.0262657
57	Belarus	legumes	5.35867e-05	0.000138332	0.000107262	8.84153e-05	4.6193e-05	1.48752e-05	0.000143021	1.87224e-05	9.83169e-05	3.35457e-05	3.47892e-05	4.47801e-05	3.30645e-05	0	0.000497697	2.34793e-19	1.27744e-18	3.77994e-18	9.19023e-05	7.52125e-05	9.91605e-05	0.00019584	8.20968e-18	8.21535e-05	0.000168383
57	Belarus	nuts	0.00409749	0.00248856	0.00304852	0.00272666	0.00108974	0.000383343	0.00511839	0.000276864	0.00268106	0.000984741	0.000881912	0.00277311	0.0011274	0	0.00569804	2.35209e-05	0.00607783	0.000599026	0.0691772	0.00254058	0.00676675	0.0127636	0.00147339	0.00162028	0.00269003
57	Belarus	oil	0.0140506	0.000404672	0.000569119	0.000637027	0.000310657	0.000326878	0.00151835	1.73978e-05	0.001379	0.00017816	0.000388848	0.000482753	0.000251881	0	0.000953069	2.02116e-06	0.140843	0.0179584	0.118791	0.000618536	0.000547869	0.0014617	0.000360691	0.00035031	0.00113201
57	Belarus	others	0.000251281	0.00118629	0.000672765	0.000999185	3.62463e-05	0.000261538	0.000225842	2.13526e-05	0.000127292	0.000145887	0.00099453	0.000510319	0	0.00350611	0.000103958	0	0.000245328	4.26181e-05	0.000283908	0.0004467	4.32992e-06	0.000348272	0.000901645	0.000322488	0
57	Belarus	pork	0.0922192	0.120725	0.11572	0.181007	0.173636	0.125346	0.0242729	0.00573434	0.224878	0.0643689	0.105794	0.0974728	0.0546282	0.0783786	0.0088333	0.00308217	0.0572812	0	0.193094	0.0718013	0.000961733	0.0330011	0.105333	0.0507572	0
57	Belarus	roots	0.074707	0.0526642	0.0455054	0.110335	0.021156	0.00487413	0.111597	0.516148	0.0835836	0.0327757	0.113215	0.251085	0.0873595	0	0.141259	0	0.00495146	0.0316716	0.0106305	0.0654485	0.0427835	0.141589	0.0682806	0.231523	0.125673
57	Belarus	ruminant_meat	0.0507947	0.0800665	0.0974288	0.0448378	0.0025426	0.0397043	0.0148593	0	0.014882	0.0295304	0.0681498	0.049932	0.0171187	0.207599	0.0119282	0	0.0151607	0.0048636	0.0420293	0.0318262	0.000655248	0.0160116	0.0582322	0.0261629	0
57	Belarus	sugar	0.176021	0.00148123	0.00222601	0.0461377	0.0696703	0.00697766	0.0208032	2.35493e-05	0	6.99658e-05	0.00561023	0.0164796	0.0186426	0	0.0045164	0	0	0	0	0.00219443	0.00855873	0.0288795	0.00620019	0.0345379	2.15156e-05
57	Belarus	vegetables	0.0233501	0.0258711	0.032072	0.0642464	0.0564244	0.00700923	0.0609802	0.403816	0.0433576	0.0400969	0.0402758	0.094525	0.0533105	1.80539e-05	0.25209	0.467389	0.134962	0.87462	0.0141484	0.0327352	0.0425428	0.0682227	0.0396774	0.110624	0.0897259
58	Ecuador	cereals	0.116216	0.153185	0.249152	0.182476	0.0305844	0.221253	0.228823	0	0.308506	0.0788043	0.211095	0.126466	0.214984	0	0.0844498	0.00438036	0.0194258	0.00702982	0.0623686	0.204244	0.454078	0.175931	0.0688834	0.0596925	0.170173
58	Ecuador	chicken	0.0156854	0.118532	0.0741045	0.0339157	0.00424293	0.0462821	0.0198685	2.64544e-05	0.0418476	0.0700692	0.12332	0.0607271	0.0767944	0.0450428	0.00201145	0.000112303	0.00454531	0.00502266	0.0371822	0.0658169	0.00149677	0.0157002	0.0864872	0.05473	0
58	Ecuador	dairy	0.0429727	0.137543	0.1197	0.00797861	0.51204	0.106949	0.0607971	0.00038331	0.113338	0.31624	0.0127807	0.0274234	0.168411	0.231279	0.0618522	0.366842	0.00755381	0.012033	0.0308578	0.199721	0.00243497	0.0386481	0.134971	0.0890312	0
58	Ecuador	eggs	0.00567527	0.0308844	0.023541	0.0260826	0.0142974	0.0502302	0.00410856	0	0.00555867	0.0481447	0.000600233	0.00729665	0.0390856	0.0258109	0.0328234	0.0720515	0.00639901	0.000679559	0.0170528	0.0265073	0.000949059	0.00626457	0.156559	0.00525292	0
58	Ecuador	fish	0.0203658	0.219093	0.060062	0.0516417	0.0361105	0.322962	0.0531684	0.00250628	0.0551944	0.0653236	0.274806	0.0872831	0.0624654	0.53268	0.0336005	0.24996	0.0260986	0.0046946	0.0326199	0.146632	0.00359419	0.0419981	0.170596	0.0510489	0
58	Ecuador	fruits	0.144549	0.109515	0.109184	0.184782	0.0718802	0.065592	0.372657	0.844117	0.19947	0.297889	0.215101	0.585075	0.335902	0	0.584822	0.181787	0.0423259	0.0906718	0.029007	0.125738	0.335927	0.28057	0.213601	0.548774	0.560312
58	Ecuador	legumes	0.00173035	0.00762613	0.00735982	0.0117479	0.00367595	0.00156099	0.00667598	0.000815351	0.0117857	0.00324485	0.00236413	0.00213016	0.00317639	0	0.0358532	8.18616e-05	0.000163145	0.00282785	0.000954058	0.00653697	0.00621528	0.0095089	0.00513226	0.00538115	0.0130349
58	Ecuador	nuts	0.000923385	0.000538174	0.00131934	0.00238039	0.000234924	0.00108612	0.00072009	0.000334448	0.000602815	0.000138481	0.000284041	0.000152334	0.000502719	0	0.00119341	0	9.6131e-05	2.97759e-05	0.000214657	0.000994276	0.00334161	0.00248758	0.00042378	0.000890638	0.00305338
58	Ecuador	oil	0.507094	0.00661437	0.00642925	0.00566781	0.00236022	0.00135664	0.00665068	2.93496e-06	0.00982715	0.00212817	0.0115512	0.00162606	0.00477212	0	0.0178265	1.72548e-06	0.881111	0.539511	0.723872	0.00528121	0.00755646	0.00990681	0.00490601	0.00237709	0.00488498
58	Ecuador	others	0.00958544	0.0505762	0.127994	0.219157	0.0364168	0.0242759	0.175708	0.00063876	0.0114644	0.0264897	0.018503	0.00564467	0.00742563	0.001628	0.023467	0.000357778	0.000984568	0.0248155	0.00428455	0.101164	0.140849	0.338747	0.00738733	0.0601035	0.198249
58	Ecuador	pork	0.0206025	0.0631107	0.0760359	0.108167	0.137333	0.0919215	0.00935454	0.00184323	0.165401	0.0361595	0.043336	0.0271188	0.0256875	0.0287233	0.00357768	0.00230695	0.00385052	0	0.0371809	0.0457219	0.000636682	0.0121834	0.0543244	0.0193701	0
58	Ecuador	roots	0.0086625	0.011277	0.0133495	0.0267442	0.00780885	0.00182232	0.0182988	0.0708186	0.0276154	0.00898578	0.0193848	0.0257505	0.0160239	0	0.034947	0.00726887	0.000826837	0.0103148	0.00091217	0.0164466	0.0156955	0.0224111	0.0185052	0.0355675	0.0254316
58	Ecuador	ruminant_meat	0.0201144	0.0745777	0.113947	0.0477413	0.00362165	0.0517884	0.0101926	0	0.0196873	0.0300382	0.0503053	0.0243656	0.0145115	0.134837	0.00880733	0	0.00182671	0.00687154	0.0145465	0.0361438	0.000785982	0.0107616	0.0537771	0.017781	0
58	Ecuador	soybeans	0.00149004	0.00813297	0.00461424	0.0135136	0.0128459	0.000626828	0.00568397	0.0114213	0.0154394	0.00470869	0.00337266	0.000712555	0.000957244	0	0.0294307	0.00103513	0.000435824	0.00896743	0.00729316	0.00663333	0.00473536	0.00284446	0.005199	0.00602759	0.00553718
58	Ecuador	sugar	0.0822304	0.00161227	0.00300908	0.0576843	0.11544	0.0107037	0.0167896	5.17725e-06	0	2.68818e-05	0.00480186	0.00959272	0.018344	0	0.00381352	0	0	0	0	0.00292055	0.0118346	0.0222965	0.00668399	0.0275901	6.93238e-06
58	Ecuador	vegetables	0.00210258	0.00718145	0.010199	0.0203195	0.0111068	0.00158874	0.0105038	0.067087	0.0142617	0.011609	0.00839459	0.00863534	0.0109566	0	0.0415243	0.113814	0.00435674	0.286531	0.0016538	0.00949903	0.00986897	0.00974137	0.0125637	0.016382	0.0193164
59	Egypt	cereals	0.54706	0.498737	0.691551	0.616289	0.131497	0.8154	0.656584	0	0.675142	0.303505	0.620372	0.495177	0.521869	0	0.336403	0.0131985	0.40463	0.0433691	0.532811	0.62136	0.834785	0.567603	0.325925	0.293021	0.634875
59	Egypt	chicken	0.0189865	0.069083	0.0329435	0.0177797	0.00318233	0.0158518	0.0103372	0.00070686	0.0181262	0.0499642	0.0639065	0.050998	0.0511235	0.0730073	0.00201728	0.00161497	0.0148532	0.00354403	0.0652893	0.0309709	0.000446266	0.0107153	0.0643794	0.0385416	0
59	Egypt	dairy	0.0484466	0.0676113	0.0338862	0.00630442	0.356209	0.0231174	0.048259	0.0115631	0.0367664	0.158958	0.00552626	0.0149242	0.0676279	0.261692	0.0266155	0.194604	0.0161733	0.00475257	0.0352848	0.0856113	0.00145885	0.0227625	0.0807441	0.0580898	0
59	Egypt	eggs	0.00586144	0.0162219	0.00958136	0.0100406	0.0094389	0.0150879	0.00193444	0	0.00198941	0.0308762	0.00028645	0.00554252	0.0237981	0.0376037	0.0151512	0.0420059	0.016118	0.000315754	0.0257377	0.0111885	0.000251819	0.00309638	0.107114	0.00346633	0
59	Egypt	fish	0.0190301	0.112561	0.0195196	0.0182268	0.0154842	0.0765444	0.0211616	0.00111447	0.0149	0.0217955	0.0517018	0.0299632	0.0412842	0.326993	0.0269945	0.0166618	0.0376881	0.00416333	0.0382481	0.0546222	0.0024894	0.0140129	0.0853028	0.0359687	0
59	Egypt	fruits	0.0903089	0.0343503	0.0258816	0.0519263	0.118203	0.00949148	0.0728857	0.427787	0.0710179	0.261778	0.0514427	0.0964914	0.106944	0	0.140099	0.121491	0.104126	0.0994365	0.0193655	0.0351988	0.0576346	0.10824	0.0692223	0.170551	0.150191
59	Egypt	legumes	0.00928646	0.0209937	0.0154905	0.0251479	0.0133652	0.00286007	0.0198796	0.00147	0.0208191	0.0130552	0.0064707	0.00818618	0.00990221	0	0.0917608	0.000323371	0.00153809	0.0071555	0.00649826	0.0154201	0.010185	0.0240919	0.0205732	0.0194421	0.0299593
59	Egypt	nuts	0.00164609	0.00111647	0.00152569	0.00113565	0.000844753	0.000164447	0.00177567	5.62269e-05	0.00162128	0.000638934	0.000381582	0.000794866	0.000525132	0	0.00143698	2.39968e-05	0.00188967	0.000894492	0.0296325	0.00119004	0.00226276	0.0034166	0.000952364	0.0007029	0.000844544
59	Egypt	oil	0.0232242	0.0205263	0.0208779	0.0370047	0.0468609	0.0052858	0.0240917	0.000550246	0.0234138	0.008927	0.0274075	0.0107104	0.0136164	0	0.0418281	0.00898285	0.133836	0.0025643	0.171428	0.0153737	0.0121526	0.0576836	0.0181976	0.00978196	0.0227437
59	Egypt	others	0.00235493	0.00952372	0.0062496	0.0213767	0.00892419	0.00155101	0.00301804	0.0010854	0.00148141	0.00236866	0.00535549	0.00365044	0.000951194	0.0501529	0.000718068	0.00032294	0.00114757	0.000287868	0.00493151	0.00438432	0.00159026	0.00438876	0.00863533	0.00435364	0.00222441
59	Egypt	pork	1.88821e-05	2.94157e-05	2.74622e-05	3.69503e-05	8.04547e-05	2.45015e-05	3.90842e-06	7.13125e-07	5.25298e-05	2.05784e-05	1.83523e-05	1.82796e-05	1.3879e-05	3.71344e-05	1.46548e-06	1.19349e-06	8.60658e-06	0	4.97974e-05	1.71256e-05	1.4991e-07	5.34372e-06	3.2982e-05	1.13427e-05	0
59	Egypt	roots	0.0278327	0.0223383	0.0191197	0.0391814	0.0205461	0.00179396	0.0326141	0.105013	0.034911	0.0197115	0.0334468	0.0820667	0.0441533	0	0.0419388	0.108596	0.0127243	0.0177798	0.00480614	0.0278837	0.0129502	0.0425589	0.0386644	0.091962	0.0379943
59	Egypt	ruminant_meat	0.022356	0.0676457	0.0596563	0.0311176	0.0142805	0.0190158	0.0102897	0	0.00928202	0.037616	0.0505282	0.0348988	0.0109715	0.250514	0.00716108	0	0.00801387	0.0040958	0.0240296	0.0287269	0.00023141	0.0141147	0.0610752	0.0200335	0
59	Egypt	soybeans	0.000340579	0.000945399	0.000415629	0.00115128	0.00187686	4.16691e-05	0.00059227	0.00110202	0.00122289	0.000668311	0.000356208	0.000119786	0.000128988	0	0.00300654	0.000133557	0.000242947	0.000922129	0.00243608	0.000619645	0.000278067	0.000311146	0.000787212	0.000880269	0.000470471
59	Egypt	sugar	0.142917	0.00142637	0.00206819	0.037364	0.128199	0.00541006	0.0132986	5.4634e-06	0	4.17277e-05	0.00385695	0.0122606	0.0187927	0	0.00296419	0	0	0	0	0.0020747	0.00528555	0.018545	0.00769622	0.030631	6.4419e-06
59	Egypt	vegetables	0.0403297	0.0568908	0.0612055	0.0859174	0.131007	0.00835993	0.0832749	0.449546	0.0892536	0.0900758	0.0789429	0.154197	0.0882985	0	0.261903	0.492039	0.247011	0.810719	0.0394523	0.065358	0.0579978	0.108454	0.110698	0.222562	0.120692
60	El Salvador	cereals	0.27234	0.330688	0.489441	0.42224	0.0255749	0.380253	0.593241	0	0.536439	0.285666	0.451327	0.508469	0.223232	0	0.135712	0.0327419	0.316855	0.0129903	0.568095	0.408142	0.591229	0.408183	0.132137	0.215616	0.530773
60	El Salvador	chicken	0.0287976	0.158909	0.0926519	0.0329221	0.0045526	0.069227	0.0247726	0	0.0422837	0.107374	0.183581	0.1219	0.141329	0.101179	0.00189144	0	0.0465051	0.011729	0.116825	0.0845703	0.00303267	0.0231457	0.126464	0.0997137	0
60	El Salvador	dairy	0.0535798	0.125188	0.101716	0.00525346	0.373971	0.109529	0.0514521	0	0.0778316	0.328412	0.0127827	0.0373842	0.210557	0.354623	0.0412491	0.43986	0.0525879	0.0191842	0.0658903	0.174072	0.00330686	0.0388282	0.134146	0.109979	0
60	El Salvador	eggs	0.0127134	0.050524	0.035895	0.0310183	0.0187587	0.0919857	0.00624943	0	0.00685037	0.0898885	0.00109031	0.0178686	0.0875909	0.0709906	0.0392462	0.154858	0.0798423	0.00194178	0.0653587	0.0415308	0.00234299	0.0113187	0.278965	0.0116378	0
60	El Salvador	fish	0.0123235	0.104232	0.0197267	0.0193047	0.00715527	0.174542	0.0228882	0.00331813	0.0231119	0.0354225	0.189688	0.0751682	0.0393727	0.389758	0.00713468	0.195783	0.0662001	0.00161821	0.0289373	0.0597125	0.00264998	0.0132144	0.0764184	0.0352839	0
60	El Salvador	fruits	0.0184825	0.0117514	0.00958983	0.0158358	0.0227045	0.00559392	0.0244343	0.668777	0.0286683	0.0269962	0.0220662	0.0379815	0.0472988	0	0.0723319	0.0945903	0.115451	0.0538082	0.0115315	0.0127676	0.0172816	0.0368876	0.024721	0.0587316	0.0694607
60	El Salvador	legumes	0.0491193	0.142891	0.127679	0.180436	0.0772501	0.0494303	0.147118	0.0577033	0.202701	0.075662	0.051355	0.069693	0.0812372	0	0.604251	0	0.0306698	0.14251	0.0391713	0.137152	0.160414	0.206306	0.110656	0.18669	0.297415
60	El Salvador	nuts	0.0203744	0.010343	0.0234217	0.0295145	0.00319772	0.0199853	0.0148108	0.0114808	0.00906574	0.00271463	0.00518339	0.00479026	0.0118176	0	0.0136388	0	0.0130886	0.00781735	0.0160423	0.0181319	0.0794187	0.0518729	0.00871336	0.0197151	0.0489676
60	El Salvador	oil	0.00508399	0.00445808	0.0118189	0.0204007	0.021748	0.00585623	0.0101982	0.000556576	0.00737788	0.00263557	0.00378804	0.00470282	0.000378786	0	0.00441645	0.00414522	0.0454276	0.00194049	0.0462598	0.00691409	0.0109008	0.0391093	0.00373569	0.00247277	0.0116127
60	El Salvador	others	9.29555e-05	0.000361558	0.000868969	0.00112657	0.000196625	0.000196486	0.00119172	0	6.12579e-05	0.000217379	0.000145665	5.6877e-05	6.65525e-05	0	0.000122536	0	3.48704e-05	7.42049e-05	6.90095e-05	0.000706016	0.00147237	0.00273078	5.22508e-05	0.000589372	0.00151533
60	El Salvador	pork	0.00469394	0.0105004	0.0117915	0.013083	0.0183258	0.0171204	0.00144716	0.000702169	0.0207312	0.00686627	0.00800614	0.00675429	0.00585472	0.00803481	0.000435069	0.000504279	0.00488633	0	0.0144934	0.00728571	0.000159861	0.0022388	0.00984486	0.0043646	0
60	El Salvador	roots	0.0143468	0.00791489	0.0157323	0.0164001	0.00543527	0.00271936	0.0159089	0.0947499	0.0210847	0.0112537	0.0149817	0.0259123	0.0138437	0	0.023153	0.00760744	0.183489	0.0142551	0.00375002	0.0118576	0.0292557	0.0388791	0.0289588	0.0516388	0.0200421
60	El Salvador	ruminant_meat	0.00915908	0.0247776	0.0353119	0.0115556	0.000956116	0.0192169	0.00312983	0	0.00488158	0.0113135	0.0183115	0.0122439	0.00647225	0.0754142	0.00207884	0	0.0046077	0.00390676	0.011145	0.0114875	0.000390823	0.00391387	0.0193799	0.00801716	0
60	El Salvador	soybeans	0.000717312	0.00285918	0.00151197	0.0034536	0.00362197	0.000246682	0.00185796	0.00919324	0.0040889	0.00188925	0.00131655	0.000374989	0.000460997	0	0.00756219	0.0004781	0.0011686	0.00550649	0.00600698	0.00223342	0.00251225	0.00110443	0.00199079	0.00286977	0.00205875
60	El Salvador	sugar	0.494402	0.00709414	0.0124155	0.18407	0.406137	0.0526003	0.0684927	0.000105561	0	0.000273211	0.0234195	0.0630321	0.110294	0	0.0122566	0	0	0	0	0.0122843	0.0784603	0.108117	0.0319717	0.163972	6.52902e-05
60	El Salvador	vegetables	0.00377339	0.00750698	0.0104277	0.0133857	0.0104145	0.00149722	0.0128064	0.153413	0.0148226	0.0134159	0.0129568	0.0136678	0.0201932	0	0.0345198	0.0694325	0.039187	0.722718	0.00642447	0.0111524	0.0171724	0.014151	0.0118445	0.0287083	0.018089
61	Equatorial Guinea	chicken	0.000716499	0.00842422	0.00499731	0.00120055	0.000362259	0.00450289	0.0009136	0	0.00156861	0.0045074	0.00680884	0.00303903	0.0030074	0.00204721	3.49976e-05	0	0.000200921	0.000269534	0.00208175	0.00396728	6.89985e-05	0.0005751	0.00349304	0.00174611	0
61	Equatorial Guinea	eggs	0.000982391	0.00831844	0.00601281	0.00351296	0.0046358	0.0185823	0.000715792	0	0.000789257	0.0117191	0.000125591	0.00138351	0.00578868	0.00446102	0.00225531	0.00107844	0.00107132	0.000138584	0.00361706	0.00605072	0.000165557	0.000873437	0.0239303	0.000632921	0
61	Equatorial Guinea	fish	0.0254584	0.317113	0.081936	0.0496148	0.100683	0.591629	0.0505255	0.00178331	0.0475768	0.117522	0.231952	0.0901445	0.0691538	0.986947	0.00869843	0.0135598	0.0216991	0.00135099	0.0738236	0.178811	0.0123904	0.02533	0.136706	0.0418622	0
61	Equatorial Guinea	fruits	0.0945335	0.102192	0.0856854	0.116534	0.040615	0.0993172	0.248961	0.271809	0.108319	0.202857	0.144491	0.340074	0.140249	0	0.129338	0.0287573	0.0159938	0.0362061	0.0170537	0.112553	0.086452	0.123254	0.123811	0.25664	0.189288
61	Equatorial Guinea	nuts	0.0273893	0.0248385	0.0577444	0.0549378	0.0130525	0.0688511	0.0214973	0.00555174	0.0146667	0.00577614	0.010184	0.00494945	0.0127582	0	0.0140511	0	0.00275785	0.00104052	0.007802	0.038891	0.099887	0.0594316	0.0110997	0.0183886	0.0620204
61	Equatorial Guinea	oil	0.501119	0	0	0.000838656	0	0	0	0	0	0	0	0	0	0	0	0	0.841872	0.631086	0.861927	0	0	0	0.00170143	0	0
61	Equatorial Guinea	others	0.00349057	0.0289282	0.0707372	0.0620029	0.0236134	0.019289	0.0663314	0	0.00342978	0.0137724	0.00815383	0.00214007	0.00213739	0	0.00342193	0	0.000227375	0.00257363	0.00185593	0.0499863	0.0505584	0.102405	0.00217816	0.0155764	0.0504519
61	Equatorial Guinea	pork	0.000997194	0.00475301	0.00543044	0.00407363	0.012451	0.00950854	0.000455704	4.99277e-05	0.00656672	0.00246112	0.00253543	0.00143778	0.00106377	0.00138813	6.87364e-05	9.65501e-06	0.000180256	0	0.00220517	0.0029183	3.10555e-05	0.000474975	0.00232182	0.000652596	0
61	Equatorial Guinea	roots	0.344546	0.499577	0.679283	0.705326	0.804128	0.1835	0.610175	0.720806	0.816045	0.63784	0.591807	0.556266	0.765113	0	0.841859	0.956595	0.11589	0.326798	0.0286379	0.604364	0.75038	0.686832	0.691978	0.663865	0.69824
61	Equatorial Guinea	ruminant_meat	0.000766994	0.00585526	0.00817321	0.00195907	0.000458598	0.00481995	0.000424258	0	0.00103807	0.00354512	0.00394283	0.000565487	0.000728621	0.00515617	0.000273039	0	0.0001072	0.000537125	0.000996015	0.00245865	6.64563e-05	0.000824375	0.00278124	0.000636194	0
63	Estonia	cereals	0.582669	0.452288	0.644518	0.716969	0.0995745	0.744806	0.755757	0	0.64647	0.283032	0.713896	0.504473	0.392863	0	0.491211	0.00251759	0.625249	0.132535	0.413348	0.555642	0.955734	0.739383	0.319052	0.424225	0.873503
63	Estonia	chicken	0.0137877	0.0363228	0.0177015	0.00892858	0.00109809	0.00719302	0.00735959	0	0.00836357	0.0224274	0.0452844	0.0441592	0.0305274	0.0110851	0.000801183	0	0.0110131	0.00254501	0.0396834	0.0157092	0.000271984	0.00600757	0.0320033	0.0294269	0
63	Estonia	dairy	0.193873	0.216261	0.146839	0.0107713	0.681732	0.085969	0.115542	0.000172726	0.116341	0.518319	0.0238598	0.102359	0.343659	0.293449	0.131972	0.582885	0.094111	0.0314571	0.169113	0.244399	0.00224612	0.0761995	0.256557	0.245355	0
63	Estonia	eggs	0.00748427	0.0141998	0.00843223	0.0103435	0.00556331	0.0117519	0.00228283	0	0.00166604	0.0230854	0.000330692	0.00795901	0.0232631	0.00956312	0.0204404	0.0333841	0.0232483	0.000518059	0.0272977	0.00948545	0.000258369	0.00361224	0.0868016	0.00422291	0
63	Estonia	fish	0.0523443	0.125335	0.0335999	0.036483	0.0400741	0.0855822	0.0377989	0.00940682	0.0196161	0.0582603	0.0751819	0.102045	0.0725522	0.631081	0.0265096	0.0458777	0.147986	0.00147501	0.168489	0.0742343	0.00366231	0.0332453	0.13075	0.0675907	0
63	Estonia	fruits	0.00126942	0.000349349	0.000391799	0.00117037	0.000769922	4.32351e-05	0.00096595	0.0601284	0.00052243	0.000757451	0.000535805	0.00118617	0.000987406	0	0.00231583	0.00046554	0.0036286	0.00341688	0.000849756	0.000518584	0.000925256	0.00123942	0.000756599	0.00238425	0.00273679
63	Estonia	legumes	0.0269944	0.0394225	0.0338889	0.0420147	0.00568645	0.00236722	0.0143442	0.00964525	0.0443398	0.0159557	0.0185876	0.0122565	0.0387339	0	0.176844	0.00209992	0.00302158	0.0366672	0.0104529	0.0226588	0.0164956	0.0599419	0.0411698	0.0373966	0.0713953
63	Estonia	oil	0	0	0	0	0	0	0	0	0	0	0	0	0	0	0	0	0	0	0	0	0	0	0	0	0
63	Estonia	others	1.0466e-05	4.3151e-05	1.79826e-05	3.31353e-05	2.067e-06	6.72567e-06	6.81674e-06	0	9.6289e-07	4.08735e-06	3.26186e-05	1.83997e-05	0	8.08562e-05	4.02164e-06	0	1.04932e-05	2.99414e-06	1.12279e-05	1.329e-05	0	1.02066e-05	4.43616e-05	1.21325e-05	0
63	Estonia	pork	0.0669138	0.0714627	0.0670766	0.105644	0.131609	0.0529657	0.0128009	0.0102765	0.122092	0.0427018	0.0588014	0.0728519	0.0376536	0.02621	0.00548707	0.00263251	0.0344535	0	0.146583	0.0402951	0.000426878	0.0173016	0.0741787	0.0383511	0
63	Estonia	roots	0.0294153	0.016926	0.0143188	0.0350386	0.0087032	0.00111928	0.0319378	0.501703	0.0246521	0.0118126	0.034159	0.101785	0.0326834	0	0.0481353	2.27433e-06	0.00169272	0.0251842	0.00438118	0.0199425	0.010303	0.0402921	0.026134	0.0949342	0.0294023
63	Estonia	ruminant_meat	0.0151592	0.0195692	0.0232768	0.010764	0.000812645	0.00694962	0.00326806	0	0.00340539	0.00824484	0.0160897	0.0150237	0.0050715	0.0285311	0.00324536	0	0.00380582	0.00307213	0.0135931	0.00739285	0.000122774	0.00355518	0.0170945	0.00813038	0
63	Estonia	sugar	0.00130485	2.78155e-05	0.000117937	0.000203588	4.88845e-05	2.51151e-05	3.12031e-05	0.000143141	0	0.000157427	4.37545e-05	9.21502e-05	8.46271e-05	0	7.13338e-05	0	0	0	0	1.57155e-05	6.05406e-05	0.000148123	5.33056e-05	0.0001305	3.14404e-05
63	Estonia	vegetables	0.00877336	0.00779288	0.00981997	0.0216362	0.0243257	0.00122105	0.0179044	0.408524	0.0125309	0.0152419	0.0131976	0.0357906	0.0219202	0	0.0929627	0.330135	0.0517807	0.763127	0.00619764	0.00969296	0.00949341	0.0190635	0.015405	0.0478403	0.0229312
66	Fiji	cereals	0.0142308	0.0216731	0.0360576	0.0129743	0.00280356	0.0276165	0.037408	0	0.0447129	0.0130089	0.0307483	0.0248785	0.0404372	0	0.01114	0.000154897	0.0100407	0.00043165	0.0241023	0.0295416	0.0546824	0.0181112	0.00831469	0.00646209	0.0151498
66	Fiji	chicken	0.0242964	0.225652	0.146968	0.0393945	0.00459991	0.076061	0.0466729	0.000438462	0.0880864	0.203944	0.233377	0.174176	0.159942	0.0817474	0.00429377	0.000573345	0.0324895	0.00453619	0.262076	0.125121	0.00202233	0.0228958	0.148224	0.0858973	0
66	Fiji	dairy	0.0155639	0.0614434	0.0560349	0.00209024	0.130559	0.0413742	0.0335265	0	0.0549846	0.21569	0.00563665	0.0184603	0.0827879	0.0985681	0.0266168	0.127357	0.0125392	0.00243362	0.0509638	0.0891258	0.000762009	0.012799	0.0546433	0.0330038	0
66	Fiji	eggs	0.00416009	0.027934	0.0222754	0.0139025	0.00737723	0.0391422	0.0045872	0	0.00545157	0.0665026	0.00054159	0.00993949	0.0387953	0.0222276	0.0285274	0.0505083	0.0214457	0.00027748	0.0569464	0.0239534	0.000608187	0.00420287	0.128006	0.00393412	0
66	Fiji	fish	0.0246236	0.326226	0.0776343	0.0508427	0.0207127	0.406346	0.0993986	0.00765963	0.0998316	0.168128	0.40499	0.20509	0.109076	0.745169	0.0338882	0.270205	0.139126	0.00175162	0.185972	0.199401	0.00306639	0.0294071	0.22807	0.0712124	0
66	Fiji	fruits	0.00780191	0.00735094	0.00760999	0.0143719	0.0108182	0.00293663	0.0311663	0.263215	0.0281591	0.0280509	0.0149793	0.0299394	0.0255819	0	0.0412836	0.0339337	0.0459506	0.0146463	0.00831522	0.0108618	0.0231756	0.0166057	0.0119255	0.0257967	0.0454939
66	Fiji	legumes	0.00446641	0.0234271	0.0467212	0.0295129	0.0148814	0.00423173	0.035169	0.00577125	0.0576678	0.0173705	0.00686786	0.00422157	0.0106442	0	0.00942475	6.12715e-05	0.00547074	0.000161573	0.0294285	0.0197476	0.0225721	0.0482997	0.00345029	0.0130697	0.0399502
66	Fiji	nuts	0.186253	0.133943	0.343527	0.349135	0.0333554	0.232895	0.221233	0.0878516	0.162682	0.0526363	0.0705239	0.0571007	0.137306	0	0.285411	0	0.0886535	0.00334559	0.197251	0.247237	0.589255	0.459235	0.095345	0.183549	0.594018
66	Fiji	oil	0.0010762	0.00369249	0.00370974	0.00147548	0.000735445	0.000598236	0.00450898	0	0.00582341	0.00178917	0.00645885	0.00131325	0.0029339	0	0.00955904	0	0.0087315	0	0.0314693	0.00290124	0.00298011	0.0040361	0.00149064	0.00109363	0.00211664
66	Fiji	others	0.000315848	0.00101441	0.0011962	0.003909	0.00176374	0.000258024	0.00257322	0.000562329	0.000364566	0.000949453	0.000240717	0.000443297	0.00131366	0	0.000375328	0.000155051	0.000780948	0.005518	0.000927057	0.00108801	0.00706955	0.00325757	0.000199907	0.000899782	0.00395574
66	Fiji	pork	0.00983902	0.0371889	0.0468745	0.0375626	0.0461666	0.0466675	0.00680453	0.00114634	0.105683	0.0325409	0.0254752	0.0240674	0.0166112	0.0161154	0.0020258	0.0010536	0.00840747	0	0.0808923	0.0269181	0.000265817	0.00532524	0.0289378	0.00945142	0
66	Fiji	roots	0.0887756	0.0771242	0.115157	0.08817	0.0899704	0.0208632	0.239963	0.409903	0.296245	0.129904	0.121097	0.270235	0.153349	0	0.362771	0.378489	0.569321	0.0323964	0.0441667	0.16032	0.189629	0.192902	0.202019	0.302753	0.26273
66	Fiji	ruminant_meat	0.00458511	0.022007	0.034981	0.00842003	0.000637766	0.0127342	0.00352607	0	0.00650568	0.0151187	0.0151866	0.00983821	0.00462921	0.0361721	0.00260532	0	0.00205657	0.000929041	0.0155984	0.0106743	0.000182909	0.00272314	0.0146654	0.00438248	0
66	Fiji	sugar	0.609856	0.014752	0.0287929	0.31109	0.602695	0.0843915	0.18967	4.67027e-05	0	0.000350893	0.0438359	0.132211	0.184224	0	0.0335306	0	0	0	0	0.0267018	0.0767293	0.151346	0.0552921	0.209071	4.63152e-05
66	Fiji	vegetables	0.00415601	0.0165715	0.0324607	0.0371485	0.0329246	0.00388351	0.0437931	0.223405	0.0438031	0.0540143	0.0200415	0.0380848	0.032368	0	0.148547	0.137509	0.0549868	0.933573	0.0118907	0.0264072	0.0270001	0.0288529	0.0194158	0.0494231	0.036539
67	Finland	cereals	0.393155	0.328552	0.498701	0.596951	0.0567352	0.627455	0.655922	0.000380321	0.517684	0.174946	0.56638	0.360188	0.267998	0	0.458622	0.00138337	0.321659	0.100553	0.203394	0.423478	0.949879	0.67473	0.209254	0.301459	0.898273
67	Finland	chicken	0.0263215	0.0745645	0.0388625	0.0209005	0.00177675	0.0187764	0.0178929	0	0.0177973	0.0389864	0.108984	0.0936478	0.0580864	0.0266188	0.0027318	0.000540755	0.0161702	0.00538828	0.0503423	0.03357	0.000746665	0.0154023	0.0588247	0.0579229	0
67	Finland	dairy	0.248745	0.29472	0.214382	0.0168977	0.710903	0.142907	0.186933	0	0.171314	0.612977	0.0378278	0.144613	0.445436	0.44684	0.231345	0.631476	0.0961661	0.0471864	0.144423	0.350456	0.00418914	0.130006	0.317155	0.334288	0
67	Finland	eggs	0.013165	0.0265307	0.0168747	0.0222538	0.00795388	0.0267701	0.00506438	0	0.00336322	0.0374225	0.000719684	0.0154175	0.0413312	0.0199521	0.0490961	0.0495882	0.0325666	0.00106531	0.0319538	0.01865	0.000662037	0.00845311	0.147111	0.00789015	0
67	Finland	fish	0.0301623	0.0805818	0.0214793	0.0254744	0.017104	0.0549552	0.0281781	0.0100543	0.0169165	0.0314765	0.0652783	0.0680553	0.0495875	0.383428	0.020776	0.0203043	0.0611442	0.000898874	0.066005	0.0483595	0.00668583	0.0232	0.0729118	0.0443867	0
67	Finland	fruits	0.0012282	0.00046491	0.000596609	0.00183189	0.000785923	9.23627e-05	0.0016752	0.108297	0.000690131	0.00071582	0.000981951	0.00145508	0.00115207	0	0.00602607	0.000228145	0.00323984	0.00385388	0.00076521	0.000741599	0.0023456	0.00192798	0.000929881	0.00296367	0.0043329
67	Finland	legumes	0.00382816	0.0059438	0.00548578	0.00724064	0.000620807	0.000422338	0.00244289	0.00140257	0.007211	0.00207979	0.00327485	0.00186414	0.0055991	0	0.0338114	0.000256283	0.000329754	0.00608257	0.000977758	0.00357176	0.00340759	0.0113033	0.00564887	0.00555866	0.0157396
67	Finland	oil	0.0565705	0	0	0	0	0	0	0	0	0	0	0	0	0	0	0	0.376428	0.175995	0.327093	0	0	0	6.96112e-05	0	0
67	Finland	others	0.000110038	0.000406049	0.000340921	0.000436555	7.65864e-06	7.91485e-05	9.1026e-05	5.92785e-05	9.82308e-05	7.35912e-05	0.000396686	0.000309712	0	0.000604406	4.69384e-05	0	4.73851e-05	5.42517e-05	9.76753e-05	0.000187075	4.03726e-06	0.000151934	0.000257845	0.000184977	0
67	Finland	pork	0.101543	0.115188	0.115805	0.196086	0.162328	0.104088	0.0244995	0.0167524	0.212627	0.0597179	0.1104	0.121747	0.0577138	0.0471757	0.01137	0.00337343	0.0416368	0	0.148028	0.0683495	0.000943645	0.0349293	0.108458	0.0618179	0
67	Finland	roots	0.0299064	0.0182685	0.0165561	0.0434552	0.00719056	0.00147151	0.0409509	0.548207	0.0287323	0.011055	0.0429523	0.114017	0.0335543	0	0.0661045	0	0.0013085	0.0299623	0.0029628	0.0226506	0.0152618	0.0544838	0.0255605	0.102515	0.0462913
67	Finland	ruminant_meat	0.0337448	0.0461124	0.0588328	0.0292923	0.0014407	0.01992	0.00907563	0	0.0085286	0.0165889	0.0431785	0.0374731	0.0110123	0.0753753	0.00938333	0	0.0066654	0.00770747	0.0195814	0.0182963	0.000389558	0.0102721	0.036259	0.0192163	0
67	Finland	sugar	0.0520835	0.000388954	0.000653147	0.0133912	0.0173205	0.00155411	0.00559588	8.86218e-05	0	8.36147e-05	0.00157998	0.00551437	0.00527114	0	0.00158887	0	0	0	0	0.000562953	0.00227118	0.0082101	0.00171942	0.0112376	2.80804e-05
67	Finland	vegetables	0.0094372	0.00827837	0.0114298	0.0257885	0.0158335	0.00150877	0.0216793	0.314759	0.0150371	0.0138777	0.018047	0.0356976	0.0232582	6.30623e-06	0.109098	0.292849	0.0426382	0.621253	0.00437539	0.0111263	0.0132138	0.02693	0.0158405	0.0505598	0.0353348
68	France	cereals	0.526502	0.514369	0.638447	0.686523	0.10807	0.80573	0.719861	1.89352e-05	0.606994	0.193463	0.703697	0.548291	0.475069	0	0.521084	0.012796	0.2908	0.0809058	0.316898	0.616426	0.850882	0.63224	0.348569	0.424016	0.831577
68	France	chicken	0.0181827	0.0622486	0.0244534	0.0176437	0.00225183	0.0124952	0.0101383	0.00512115	0.0142471	0.026497	0.0634748	0.056319	0.0467079	0.0516649	0.00484685	0.00491282	0.00743534	0.0047797	0.0360378	0.0242717	0.000343403	0.011285	0.0517351	0.0386939	0
68	France	dairy	0.111832	0.164694	0.0941601	0.00693208	0.572962	0.0549566	0.0720645	0.0100682	0.0794431	0.289752	0.0163355	0.0585593	0.261198	0.505464	0.0850032	0.587167	0.0270453	0.0181789	0.0677429	0.175524	0.00148256	0.0461992	0.200947	0.177104	0
68	France	eggs	0.00815601	0.0204029	0.0103259	0.0122241	0.00882787	0.0146505	0.00267233	0	0.00216174	0.0244759	0.000397331	0.00858215	0.0338806	0.0319102	0.0255257	0.0639153	0.0127636	0.000571949	0.0208786	0.0127984	0.000291097	0.0040674	0.12944	0.0057472	0
68	France	fish	0.00470085	0.0213859	0.0382275	0.00994836	0.0038108	0.0142534	0.00564174	0.00514991	0.00363008	0.0061892	0.0165835	0.0116878	0.0103128	0.168417	0.00560918	0.0189235	0.0082211	0.00115133	0.0066961	0.0114731	0.00403402	0.0216017	0.0241267	0.0105424	0
68	France	fruits	0.0390992	0.0130089	0.00792473	0.0221953	0.0354209	0.000487676	0.0244583	0.299507	0.0353401	0.363491	0.0124886	0.0437877	0.0158803	0	0.0179749	0.0261746	0.030436	0.256817	0.00658876	0.0148689	0.0923724	0.0661461	0.0263628	0.0874954	0.0729308
68	France	legumes	0.00532	0.0110315	0.00719514	0.0112725	0.00337715	0.000822644	0.00799572	0.00211123	0.00921781	0.00399674	0.0039721	0.00409297	0.00754121	0	0.0530331	0.000460292	0.000306835	0.00553867	0.00184939	0.00658302	0.00413657	0.0127734	0.0110432	0.010844	0.0176988
68	France	nuts	0.00121538	0.000778101	0.000771229	0.000768634	0.000524164	7.04517e-05	0.00116548	0.00166381	0.00077114	0.000326711	0.000261015	0.00099274	0.000516588	0	0.00193266	2.4181e-05	0.00140347	0.000416488	0.0127131	0.000700293	0.00133597	0.00296177	0.000535751	0.000801934	0.000775453
68	France	oil	0.0597485	0.0402864	0.0480027	0.0443062	0.0153725	0.0297943	0.0870085	0.00712709	0.0945108	0.0224361	0.0521677	0.0796057	0.0292295	0	0.144744	0.00167901	0.583161	0.0541779	0.424581	0.0514482	0.0249504	0.120366	0.0287838	0.0322973	0.0279907
68	France	others	0.000770669	0.00414267	0.00154976	0.00265066	0.000212714	0.000561092	0.00053947	3.01405e-05	0.000129101	0.00031066	0.00263597	0.00138381	0	0.0177121	0.000334846	0	0.000376535	0.00023088	0.000590295	0.00122868	1.4247e-06	0.000780107	0.00433472	0.00114464	0
68	France	pork	0.0505919	0.0712405	0.0569891	0.0866228	0.144892	0.0458117	0.0103967	0.00853539	0.109911	0.0314111	0.0490178	0.0545022	0.0380476	0.0606783	0.00475409	0.00349681	0.0131235	0	0.0777851	0.0377213	0.000333686	0.0135165	0.076746	0.0362126	0
68	France	roots	0.0200266	0.0152142	0.0109644	0.0260374	0.00863186	0.000874844	0.0233592	0.374793	0.0200364	0.00784637	0.0256635	0.0684863	0.0297564	0	0.0385319	9.28376e-06	0.000643976	0.017329	0.00209588	0.0168331	0.00724897	0.0283621	0.0244383	0.0807324	0.0259469
68	France	ruminant_meat	0.02848	0.0488182	0.0494195	0.022086	0.00227049	0.0150062	0.00663237	0	0.00776685	0.0155027	0.0340623	0.0275192	0.0130184	0.164104	0.00724263	0	0.00365653	0.00600225	0.018257	0.01734	0.000245509	0.00714885	0.0445507	0.0191983	0
68	France	soybeans	0.000683762	0.00171561	0.000646276	0.00202233	0.00253268	5.83784e-05	0.00118051	0.00988335	0.00191725	0.000764374	0.000712889	0.000267613	0.000264956	0	0.0073082	0.000293207	0.000277579	0.00240999	0.00285126	0.00102268	0.000463781	0.000589714	0.00137254	0.00210579	0.000925838
68	France	sugar	0.117429	0.00106079	0.00132294	0.0268568	0.0707593	0.00310168	0.0108432	2.91026e-05	0	2.8347e-05	0.00315987	0.0112083	0.0157949	0	0.00295167	0	0	0	0	0.0014016	0.00360921	0.0143845	0.00549248	0.0299794	7.5296e-06
68	France	vegetables	0.00726145	0.00960371	0.00960063	0.0219099	0.0200845	0.00132538	0.0160423	0.275961	0.0139239	0.0135091	0.0153702	0.0247141	0.0227821	4.90322e-05	0.0791222	0.280147	0.0203492	0.55149	0.00443519	0.010359	0.00826907	0.0175779	0.0215222	0.0430844	0.0221467
70	French Polynesia	chicken	0.00445531	0.0259714	0.0129748	0.00386813	0.00193124	0.00642469	0.0057951	0.000121339	0.0112777	0.0298551	0.0274654	0.0308176	0.0230812	0.00868186	0.000482432	0.000221339	0.00560741	0.00186822	0.0274701	0.0124421	0.000130151	0.00193631	0.0162821	0.0123528	0
70	French Polynesia	dairy	0.00339564	0.00850723	0.00601268	0.000227433	0.0663077	0.00419266	0.00501195	0	0.0080665	0.0378279	0.000805426	0.00392521	0.0144606	0.012588	0.00268282	0.0225261	0.00251035	0.00107195	0.00637357	0.0106668	5.86599e-05	0.00120607	0.00728959	0.00575972	0
70	French Polynesia	eggs	0.0176121	0.074653	0.0462266	0.030286	0.072847	0.0767496	0.0133099	0	0.0166408	0.225547	0.0015344	0.0408818	0.131335	0.0599329	0.0564208	0.17264	0.0831894	0.0023717	0.136111	0.0552931	0.00091258	0.00759279	0.327772	0.0133479	0
70	French Polynesia	fish	0.0470459	0.402228	0.0708898	0.0499921	0.081583	0.376773	0.130897	0.00612012	0.138094	0.268546	0.627684	0.430889	0.160617	0.892452	0.0241915	0.524842	0.212698	0.00666085	0.196892	0.211422	0.00198519	0.0234185	0.253679	0.108238	0
70	French Polynesia	fruits	0.0334035	0.0224937	0.0162108	0.0362506	0.139169	0.00431937	0.0804563	0.612593	0.0982951	0.105601	0.0445473	0.0916914	0.0891304	0	0.0657791	0.101567	0.229276	0.158691	0.0282423	0.0283412	0.0371523	0.034134	0.0294845	0.0814243	0.0809228
70	French Polynesia	nuts	0.839037	0.382919	0.761105	0.784376	0.349784	0.487299	0.682876	0.188599	0.492784	0.190608	0.208073	0.250692	0.495205	0	0.593993	0	0.366465	0.0304277	0.509348	0.61097	0.936609	0.893528	0.262626	0.661398	0.882425
70	French Polynesia	pork	0.0162103	0.0388833	0.0379824	0.0308637	0.177061	0.0357117	0.00768162	0.000900045	0.117081	0.0430971	0.0274889	0.0386446	0.0219107	0.0155416	0.00154195	0.00140726	0.0127105	0	0.0763948	0.0243283	0.000154526	0.00378943	0.029152	0.0124558	0
70	French Polynesia	roots	0.0263754	0.0244811	0.0243891	0.0453789	0.0357132	0.00363514	0.0462713	0.0900773	0.0867088	0.0503252	0.0419101	0.06392	0.0383339	0	0.193085	0.00215205	0.0422307	0.0169215	0.00712769	0.0294732	0.0149451	0.0233125	0.0526903	0.0661158	0.0244385
70	French Polynesia	ruminant_meat	0.0022881	0.0093154	0.0112646	0.00311058	0.00108525	0.00306727	0.000984217	0	0.00299452	0.0119199	0.00613687	0.0040856	0.00145472	0.0108038	0.000634567	0	0.00136458	0.000945687	0.00390387	0.00386877	6.16045e-05	0.00126175	0.00629637	0.0025259	0
70	French Polynesia	sugar	0.00608753	0.000157056	0.00050908	0.00141911	0.00991253	0.00037033	0.000996362	7.77063e-05	0	0.000984817	0.000321057	0.00117541	0.00130394	0	0.000228965	0	0	0	0	0.00015794	0.000319003	0.000643587	0.00035866	0.00139527	5.33244e-05
70	French Polynesia	vegetables	0.00408918	0.0103899	0.0124347	0.0142272	0.064606	0.0014581	0.0257206	0.101511	0.0280578	0.0356876	0.0140341	0.0432773	0.0231676	0	0.0609596	0.174644	0.0439482	0.781041	0.00813723	0.0130374	0.00767167	0.00917678	0.0143685	0.034986	0.0121608
72	Djibouti	cereals	0.000928046	0.000351858	0.000507162	0.000556742	2.27058e-05	0.000631587	0.0012396	0	0.00100579	0.000344205	0.000655407	0.00109028	0.000301322	0	0.000104868	2.28115e-05	0.000314095	6.5539e-07	0.001657	0.000492401	0.000712977	0.000660197	0.000206022	0.00020567	0.000952531
72	Djibouti	dairy	0.20054	0.152074	0.0960083	0.0096409	0.484083	0.137446	0.139498	0.0103821	0.150045	0.328079	0.0369355	0.0862786	0.302451	0.13578	0.0226651	0.257122	0.0550362	0.000803869	0.165374	0.273653	0.0176381	0.0868388	0.175508	0.142162	0
72	Djibouti	fish	0.0485733	0.115828	0.0190736	0.029717	0.00979293	0.258422	0.0590537	0.0016304	0.0438327	0.0504687	0.175511	0.121355	0.0738289	0.247884	0.00446103	0.0625964	0.0909961	0.000227329	0.13086	0.074973	0.00320203	0.0158306	0.0947481	0.0403429	0
72	Djibouti	fruits	0.0299221	0.00824553	0.0053549	0.0223274	0.0160346	0.00491839	0.0243243	0.131166	0.0242673	0.013571	0.0170756	0.0403677	0.0374977	0	0.0200622	0.0118218	0.0482254	0.000828706	0.0154263	0.0102345	0.0179142	0.0374939	0.0129454	0.0301943	0.0856849
72	Djibouti	legumes	0.137513	0.129884	0.103079	0.204724	0.0732258	0.0658041	0.269915	0.0154181	0.302685	0.0644841	0.0624881	0.113772	0.0989108	0	0.390976	0	0.0253088	0.00470853	0.0858877	0.150085	0.27587	0.270105	0.108812	0.155296	0.425373
72	Djibouti	ruminant_meat	0.447343	0.489055	0.610482	0.346463	0.103765	0.485203	0.0975447	0	0.179658	0.312952	0.525631	0.268982	0.155728	0.616337	0.0335549	0	0.0935667	0.00294517	0.482207	0.297813	0.0217409	0.185846	0.455918	0.15235	0
72	Djibouti	sugar	0.000456742	2.11889e-06	3.25452e-06	6.89531e-05	0.000127271	2.3115e-05	4.15271e-05	0	0	0	9.39652e-06	3.39736e-05	4.43455e-05	0	2.60917e-06	0	0	0	0	4.43374e-06	4.44759e-05	4.67146e-05	1.03705e-05	4.50558e-05	0
72	Djibouti	vegetables	0.134725	0.10456	0.165492	0.386503	0.312948	0.047552	0.408383	0.841404	0.298507	0.2301	0.181694	0.36812	0.331238	0	0.528174	0.668437	0.686553	0.990486	0.118588	0.192745	0.662878	0.403179	0.151851	0.479405	0.48799
73	Georgia	cereals	0.433783	0.351905	0.504123	0.489311	0.0405925	0.604268	0.571155	0.00129496	0.488803	0.124775	0.580974	0.432192	0.230278	0	0.292606	0.0174361	0.198475	0.0175137	0.36824	0.389676	0.469023	0.419976	0.188433	0.214609	0.581633
73	Georgia	chicken	0.00965429	0.0320058	0.0159053	0.00701293	0.000756463	0.0101421	0.00521411	0	0.00720331	0.00905899	0.0432981	0.0237667	0.0243459	0.0126138	0.000603107	0	0.00457792	0.000845386	0.0181716	0.0140327	0.000265916	0.0040829	0.0232148	0.0184469	0
73	Georgia	dairy	0.203263	0.284506	0.194778	0.0131833	0.702241	0.177172	0.124587	0.00429879	0.148792	0.311596	0.0351117	0.0816534	0.402897	0.493442	0.147185	0.621752	0.05778	0.0154334	0.114614	0.326777	0.003505	0.0779717	0.275305	0.228486	0
73	Georgia	eggs	0.0188047	0.0448144	0.0271554	0.0294744	0.0137616	0.0593995	0.00580395	0	0.0052783	0.0334201	0.00114317	0.015354	0.0665439	0.0402436	0.0554276	0.0862202	0.0346591	0.000617494	0.0446185	0.0303402	0.000907834	0.00877234	0.225084	0.00950526	0
73	Georgia	fish	0.0160748	0.0440005	0.0115505	0.013761	0.0116433	0.0495734	0.0112178	0.00081349	0.00749353	0.0109836	0.0298286	0.023489	0.0271484	0.344716	0.00633779	0.0116358	0.0265583	0.00109857	0.0361739	0.0255419	0.00104793	0.00761597	0.0356518	0.0181747	0
73	Georgia	fruits	0.101737	0.0361185	0.0251802	0.0648617	0.0751096	0.00362457	0.0706387	0.429235	0.0998975	0.448337	0.0557152	0.0894695	0.0651487	0	0.0827828	0.0899698	0.119007	0.252835	0.0177518	0.0429042	0.262845	0.148861	0.0625815	0.167792	0.202831
73	Georgia	legumes	0.000245181	0.000428506	0.000326344	0.000572277	0.000191116	0.000107824	0.000461048	8.47932e-05	0.000514145	9.50452e-05	0.000180341	0.000202313	0.000208362	0	0.00286873	0	4.49519e-05	0.000152935	9.07184e-05	0.000338841	0.000209426	0.000541852	0.000302441	0.000514234	0.000744537
73	Georgia	nuts	0.0607764	0.0395255	0.0399094	0.0531434	0.0205143	0.00411977	0.058403	0.00966107	0.0549088	0.0076562	0.019158	0.0360664	0.0268225	0	0.0928994	0.000390847	0.30675	0.0181765	0.255495	0.0342039	0.132644	0.150108	0.0251335	0.0321375	0.0447101
73	Georgia	oil	0.0101164	0.00990125	0.0136779	0.0112891	0.00253816	0.0129924	0.0203025	0.000442711	0.024474	0.00335327	0.0171342	0.0154828	0.0066464	0	0.0352799	0.000203558	0.147378	0	0.070627	0.0130914	0.00835739	0.028491	0.0055767	0.00583221	0.00752732
73	Georgia	others	0.00702202	0.0094205	0.0143676	0.130531	0.0317242	0.00246308	0.0169612	0.0139409	0.00519716	0.00389358	0.00746649	0.0111187	0.00389582	0.00425697	0.0204915	0.00784726	0.032411	0.291316	0.00598067	0.00672738	0.0595655	0.0164957	0.00732497	0.0138734	0.0246369
73	Georgia	pork	0.0232367	0.031229	0.0298904	0.0411521	0.0449639	0.0370374	0.00449778	0.00102331	0.0521502	0.00855414	0.0278829	0.0194455	0.0148927	0.0147912	0.00204849	0.000941031	0.0071027	0	0.033289	0.0178513	0.000206983	0.00583159	0.0266857	0.011923	0
73	Georgia	roots	0.0635897	0.0460201	0.0397061	0.0847388	0.0185067	0.00486518	0.0698554	0.311148	0.065479	0.0147138	0.100798	0.16921	0.0804518	0	0.110662	0	0.00207403	0.0258527	0.0061909	0.0549677	0.0311048	0.08452	0.0584365	0.183719	0.087371
73	Georgia	ruminant_meat	0.0294714	0.0481167	0.0581241	0.0233132	0.00164063	0.0276784	0.00666782	0	0.00859715	0.00963867	0.046	0.0212588	0.0124862	0.0899363	0.00782427	0	0.00452536	0.00315503	0.0188252	0.0185446	0.00035019	0.00707348	0.0353878	0.0140602	0
73	Georgia	soybeans	0.000384196	0.000920031	0.000414677	0.00117534	0.000961509	5.7739e-05	0.000624777	0.00144957	0.00111287	0.000254655	0.000496089	0.000116806	0.000126873	0	0.00385238	9.65292e-05	0.000183786	0.000634085	0.00149277	0.000592071	0.000351935	0.000311255	0.00058385	0.000848195	0.000553015
73	Georgia	sugar	0.00450251	0.000120781	0.000522207	0.00078801	0.000165953	0.000174507	0.00010894	0.00014163	0	0.000313359	0.000206161	0.000244403	0.000332589	0	0.000264619	0	0	0	0	6.91796e-05	0.000291683	0.000496083	0.000190549	0.000403137	0.000149232
73	Georgia	vegetables	0.0173379	0.0209673	0.0243698	0.0356919	0.0346896	0.00632425	0.033501	0.226465	0.0300994	0.0133568	0.0346076	0.0609294	0.0377747	0	0.138867	0.163506	0.0584722	0.372369	0.0084398	0.0243417	0.029323	0.0388516	0.0301082	0.0796756	0.0498442
74	Gabon	cereals	0.0923333	0.0766862	0.142338	0.111717	0.0103224	0.132445	0.148524	0	0.136776	0.0950959	0.10151	0.100512	0.0519874	0	0.0279948	0.0079266	0.0305484	0.000722467	0.130562	0.107516	0.0780865	0.0860041	0.0316559	0.0249547	0.106288
74	Gabon	chicken	0.00459053	0.0182354	0.0122032	0.00441741	0.00105284	0.0110354	0.0031878	0	0.00500971	0.0149939	0.0199301	0.0107757	0.0155158	0.00565842	0.000189759	0	0.00216467	0.00024241	0.0120049	0.0116463	0.000284158	0.00229083	0.0111332	0.00588685	0
74	Gabon	dairy	0.0091889	0.0154556	0.0144133	0.000758372	0.093046	0.0187843	0.00712327	0	0.00992089	0.0493392	0.00149301	0.00355537	0.0248695	0.0213366	0.00445225	0.0415052	0.00263349	0.000426568	0.00728446	0.0257902	0.000333355	0.00413453	0.0127054	0.00698543	0
74	Gabon	eggs	0.00301809	0.00863434	0.00704069	0.00619815	0.00646057	0.0218371	0.00119763	0	0.00120869	0.0186933	0.000176277	0.00235231	0.0143207	0.00591244	0.00586369	0.0202268	0.0055346	5.97656e-05	0.010002	0.00851735	0.00032694	0.00166833	0.0365735	0.0010232	0
74	Gabon	fish	0.04742	0.240873	0.0659128	0.0548236	0.0850216	0.420315	0.061949	0.00258699	0.0533539	0.104524	0.110815	0.0806091	0.129283	0.494031	0.0212861	0.0947087	0.0749562	0.000896944	0.103446	0.166414	0.0328919	0.0387834	0.15425	0.0488323	0
74	Gabon	fruits	0.172437	0.0615713	0.0534635	0.150654	0.0629112	0.0678967	0.245625	0.376103	0.113537	0.164887	0.113331	0.271846	0.178159	0	0.183309	0.446498	0.101518	0.0231269	0.027271	0.102061	0.0412442	0.132953	0.110135	0.241373	0.244639
74	Gabon	legumes	0.00113703	0.00254096	0.00518187	0.00461705	0.00457303	0.00082842	0.00322195	0.000303242	0.00448653	0.00171334	0.000784386	0.00035058	0.00137873	0	0.000679769	8.61006e-06	0.000495421	1.22115e-05	0.00181373	0.00246396	0.00425781	0.00672763	0.000345918	0.00119278	0.00481161
74	Gabon	oil	0.0931056	0.106143	0.109046	0.0611951	0.0598966	0.0310382	0.109478	0	0.120073	0.0467705	0.195504	0.0289037	0.100718	0	0.182725	0	0.26746	0.00362321	0.545753	0.0959388	0.148984	0.148995	0.0396425	0.0264521	0.0675633
74	Gabon	others	0.00436853	0.0247756	0.0184474	0.0243859	0.0042282	0.0123448	0.0103289	0	0.000949241	0.00430764	0.0158683	0.0049668	0.000343909	0.0434818	0.00158213	0	0.00224925	0.000372636	0.00391215	0.0149564	0.00649365	0.016822	0.0164747	0.00419475	0.00671742
74	Gabon	pork	0.011734	0.0188962	0.0243552	0.0275289	0.0664614	0.0427985	0.00292038	0.000282172	0.0385181	0.0150363	0.0136304	0.0093632	0.0100798	0.00704663	0.000684496	0.000693594	0.00356677	0	0.0233557	0.0157342	0.000234898	0.00347487	0.0135914	0.00404087	0
74	Gabon	roots	0.388205	0.135055	0.210235	0.201948	0.324904	0.0674089	0.310253	0.494467	0.400304	0.212976	0.221706	0.371754	0.283509	0	0.414829	0.186817	0.42625	0.0515892	0.0453108	0.273298	0.613492	0.4449	0.334667	0.532845	0.518313
74	Gabon	ruminant_meat	0.0546214	0.261646	0.290607	0.239453	0.0216199	0.152724	0.0364837	0.00348173	0.0679262	0.209256	0.17508	0.0783557	0.129108	0.422533	0.0135512	0	0.0264988	0.0042699	0.063551	0.129726	0.00482243	0.0522565	0.210723	0.0359201	0
74	Gabon	soybeans	0.00332518	0.00954135	0.00579111	0.0134758	0.0243584	0.00114353	0.00695275	0.00685076	0.0140879	0.00767199	0.00415643	0.000963962	0.00147177	0	0.0220627	0.00121941	0.00158182	0.0033095	0.0179505	0.0089442	0.00684539	0.00317877	0.00509658	0.00492692	0.0056385
74	Gabon	sugar	0.103562	0.00106522	0.00211429	0.0324714	0.123646	0.0110219	0.0115985	0	0	0	0.00333846	0.00732568	0.0159226	0	0.00161098	0	0	0	0	0.00222186	0.00964957	0.0140626	0.00369709	0.0127336	0
74	Gabon	vegetables	0.0109542	0.0188811	0.0388511	0.0663562	0.111498	0.00837873	0.0411564	0.115925	0.0338488	0.0547347	0.0226764	0.0283664	0.0433328	0	0.11918	0.200396	0.0545416	0.911348	0.00778314	0.0347708	0.0520532	0.043749	0.019308	0.0486386	0.0460299
75	Gambia	cereals	0.472544	0.351735	0.452857	0.570352	0.0824932	0.344395	0.532904	0.00157184	0.516767	0.473103	0.389696	0.577457	0.412159	0	0.33305	0.018495	0.0582073	0.0300942	0.182668	0.478706	0.618673	0.477497	0.181002	0.316676	0.615459
75	Gambia	chicken	0.00178857	0.00599992	0.00374109	0.00173534	0.000449574	0.00397679	0.000960207	0	0.00150498	0.00545096	0.00515036	0.00707398	0.00536725	0.00255949	6.17581e-05	0	0.000641549	0.000399055	0.00156165	0.00326082	6.21736e-05	0.000582215	0.00866477	0.00719843	0
75	Gambia	dairy	0.0359075	0.051003	0.0443168	0.00298798	0.398487	0.0678922	0.0215195	0	0.0298915	0.179899	0.00386962	0.023409	0.0862828	0.0967976	0.0145328	0.511316	0.00782799	0.00704287	0.0095039	0.0724223	0.00073153	0.0105389	0.0991749	0.0856696	0
75	Gambia	eggs	0.00104237	0.0025183	0.00191333	0.00215838	0.00244544	0.00697573	0.000319776	0	0.000321871	0.00602409	4.03806e-05	0.00136887	0.00439127	0.00237069	0.00169165	0.0220234	0.00145403	8.72132e-05	0.00115335	0.00211393	6.34108e-05	0.000375856	0.0252319	0.00110909	0
75	Gambia	fish	0.0498325	0.181392	0.0501977	0.0559578	0.0996521	0.400985	0.0446147	0.0190128	0.0340216	0.105061	0.068309	0.137643	0.10823	0.847016	0.0148576	0.267875	0.0650246	0.00475462	0.0430448	0.113026	0.00734752	0.0209374	0.277598	0.143649	0
75	Gambia	fruits	0.00500445	0.00170559	0.0013492	0.00724899	0.0126518	0.00109383	0.00497187	0.491252	0.00447461	0.00667681	0.00293249	0.00585666	0.00668676	0	0.00466076	0.0450441	0.0146464	0.020591	0.000472569	0.00309807	0.003927	0.00354136	0.00508824	0.016545	0.0221676
75	Gambia	legumes	0.00411998	0.00777514	0.0147738	0.016868	0.0181603	0.00277637	0.00902554	0.0128261	0.0125346	0.0057927	0.00188512	0.00214036	0.00443545	0	0.00205747	9.83547e-05	0.00136551	0.000186954	0.00219421	0.00641582	0.00866392	0.0159014	0.00250374	0.0135643	0.0204031
75	Gambia	nuts	0.0135061	0.0122401	0.028724	0.0276048	0.00541363	0.0151503	0.0260714	0.00148868	0.0114046	0.00256166	0.00191582	0.0112504	0.00829239	0	0.00301488	0	0.00417585	0.0332149	0.0158639	0.0212128	0.012558	0.038392	0.0175528	0.0177725	0.0055978
75	Gambia	oil	0.389739	0.351493	0.352889	0.273445	0.338582	0.126134	0.34407	0	0.368515	0.174227	0.502982	0.199966	0.343745	0	0.593328	0	0.832951	0.0764647	0.738763	0.278436	0.332657	0.41656	0.30869	0.326498	0.315813
75	Gambia	pork	0.000917787	0.00124812	0.00149889	0.002171	0.00569718	0.00309619	0.000176589	0.000257627	0.00232293	0.00109737	0.000707112	0.00123394	0.000699972	0.000639873	4.47213e-05	0.000171028	0.000212211	0	0.000609917	0.000884374	1.03176e-05	0.00017729	0.00212351	0.000991934	0
75	Gambia	roots	0.0118474	0.00276995	0.00512264	0.00338274	0.00709748	0.00161571	0.00568458	0.18595	0.00711142	0.00642734	0.00467073	0.00719798	0.00311349	0	0.00987169	0.00139823	0.00267272	0.00561086	0.000294277	0.00292822	0.00883388	0.00530278	0.0206758	0.0221243	0.00925706
75	Gambia	ruminant_meat	0.0114466	0.0267613	0.0361608	0.0219188	0.00296193	0.0242644	0.00297167	0.00157866	0.00563433	0.0228757	0.0147018	0.0153557	0.00848663	0.0506159	0.00176875	0	0.00211581	0.00314885	0.00332678	0.0122283	0.000315342	0.00418585	0.0435964	0.0160786	0
75	Gambia	vegetables	0.00230348	0.00335808	0.006456	0.0141693	0.0259076	0.00164454	0.0067096	0.286062	0.00549582	0.0108036	0.00313993	0.0100469	0.00810886	0	0.0210601	0.133579	0.00870505	0.818405	0.000543861	0.00526753	0.00615693	0.00600784	0.00809797	0.0321232	0.0113023
79	Germany	cereals	0.3618	0.388479	0.536955	0.554762	0.0621808	0.678946	0.702178	0	0.491006	0.20623	0.614337	0.419719	0.346003	0	0.525958	0.00475299	0.213106	0.0778348	0.13562	0.499098	0.925727	0.686466	0.255234	0.344522	0.884624
79	Germany	chicken	0.015211	0.0592478	0.0273292	0.0137391	0.00156518	0.0149596	0.0126299	0.00104145	0.0106848	0.0286677	0.0748197	0.0622245	0.0432445	0.041911	0.00448991	0.00320138	0.00579875	0.00258708	0.021079	0.025167	0.000449963	0.011592	0.0463443	0.0366589	0
79	Germany	dairy	0.145387	0.229394	0.150016	0.0102624	0.554698	0.0962096	0.130668	0.000210377	0.112436	0.483872	0.0251274	0.0953552	0.362186	0.588302	0.170067	0.677193	0.0387901	0.0245189	0.0616912	0.268334	0.00272322	0.0886596	0.259991	0.250177	0
79	Germany	eggs	0.00752701	0.0202001	0.0115543	0.0132143	0.00607065	0.0176418	0.00346206	0	0.0021594	0.0289051	0.000466796	0.00994313	0.0328832	0.025719	0.0353352	0.0520143	0.0128515	0.000541556	0.0133563	0.0139661	0.000419703	0.00563545	0.11797	0.00577404	0
79	Germany	fish	0.00264057	0.010718	0.00246953	0.00269232	0.00156971	0.00735897	0.00349797	0.00137931	0.00178469	0.00428097	0.00829448	0.0070619	0.00534983	0.0703077	0.00272314	0.00537314	0.00418606	0.000302543	0.00364103	0.00613112	0.00106377	0.00230022	0.010171	0.0055484	0
79	Germany	fruits	0.0102635	0.00331794	0.00241901	0.00660881	0.00626018	0.000193291	0.00868047	0.12319	0.00860246	0.0932288	0.00378048	0.0134116	0.00523239	0	0.0100037	0.0043579	0.00852694	0.0551867	0.00157144	0.00449469	0.0301711	0.0221696	0.00643329	0.0235728	0.0282669
79	Germany	legumes	0.00130081	0.00288864	0.00231843	0.00281362	0.000555535	0.000222	0.00202299	0.000630577	0.00262057	0.00107696	0.0012164	0.000954299	0.0022076	0	0.0160876	0.000119278	7.90262e-05	0.00144325	0.000384754	0.00176383	0.00154272	0.00482718	0.00234533	0.00264767	0.00585231
79	Germany	nuts	0.000434646	0.000309268	0.000349449	0.000277441	0.000134136	3.55527e-05	0.000575549	6.45084e-05	0.000232434	0.00011979	8.84076e-05	0.00039657	0.000154376	0	0.000930266	4.10463e-06	0.000108177	6.154e-05	0.00416292	0.000308148	0.000646129	0.00156737	0.000198736	0.000232976	0.00028499
79	Germany	oil	0.141934	0.00213616	0.00297624	0.00307644	0.00165559	0.00295576	0.00618441	0.000635828	0.00432611	0.00112029	0.00238149	0.00330986	0.00129186	0	0.00841719	4.25723e-05	0.659185	0.38783	0.601504	0.00310792	0.00230794	0.00691773	0.00200847	0.00180081	0.00268538
79	Germany	others	0.000519574	0.0030022	0.00125792	0.00209259	0.000107648	0.000494428	0.000510515	1.70569e-05	8.84617e-05	0.0002653	0.00226414	0.00116478	0	0.0104825	0.00033942	0	0.000278615	0.000158784	0.000275033	0.000977082	1.23605e-06	0.000788955	0.00290188	0.000836349	0
79	Germany	pork	0.133659	0.201912	0.18255	0.268061	0.285231	0.157921	0.0385578	0.0229794	0.314301	0.106192	0.164855	0.180765	0.105712	0.140001	0.0188395	0.00814635	0.0378274	0	0.142447	0.117837	0.00137726	0.0536105	0.200231	0.104149	0
79	Germany	roots	0.0312803	0.0254455	0.0207381	0.0472047	0.0100397	0.00177402	0.0512125	0.597534	0.0337484	0.0156208	0.0509654	0.134519	0.048837	0	0.0870353	0	0.000944626	0.0278642	0.00226552	0.0310299	0.0176999	0.0664482	0.0374971	0.137241	0.0546006
79	Germany	ruminant_meat	0.0228133	0.0441977	0.0490375	0.0233704	0.00140258	0.0157869	0.00782803	0.000452983	0.00713254	0.0169431	0.0354452	0.0295256	0.012253	0.123253	0.00842684	0	0.00343735	0.0047954	0.0100096	0.0170728	0.000326615	0.00909587	0.0379819	0.0173634	0
79	Germany	soybeans	5.9167e-05	0.000159261	6.78054e-05	0.000204979	0.000163301	6.59131e-06	0.000143398	0.000871516	0.000179572	8.46393e-05	7.85281e-05	2.90712e-05	2.41116e-05	0	0.000948569	2.23728e-05	2.62059e-05	0.000213959	0.000171021	0.000104638	6.26971e-05	7.66094e-05	0.000117289	0.000198366	0.000108195
79	Germany	sugar	0.119731	0.00116388	0.0016546	0.0320628	0.0536872	0.00412541	0.0155034	5.16465e-05	0	6.317e-05	0.0041036	0.0143411	0.0169277	0	0.00452404	0	0	0	0	0.00169039	0.00575382	0.0220173	0.00553196	0.0332512	1.77085e-05
79	Germany	vegetables	0.00543909	0.00742905	0.00830604	0.0195575	0.0146785	0.00136886	0.0163446	0.250941	0.0106979	0.0133295	0.0117763	0.0272786	0.0176928	2.44723e-05	0.105874	0.244773	0.0148542	0.416661	0.00182141	0.00891782	0.00972645	0.0178272	0.0150427	0.0360248	0.0235601
80	Bosnia and Herzegovina	cereals	0.586563	0.449212	0.587873	0.577549	0.0510009	0.734147	0.661718	0	0.605217	0.278446	0.627887	0.532451	0.293388	0	0.208729	0.0198467	0.383459	0.00382782	0.614451	0.487899	0.657177	0.557751	0.272841	0.249957	0.637523
80	Bosnia and Herzegovina	chicken	0.0254661	0.0827073	0.0379614	0.0169351	0.00238764	0.026363	0.0120598	0	0.0176754	0.0395801	0.0934878	0.0548729	0.0640559	0.06509	0.000928363	0	0.0181525	0.00041207	0.0566103	0.0365551	0.000845146	0.0111319	0.0706253	0.0437992	0
80	Bosnia and Herzegovina	dairy	0.153274	0.211416	0.13382	0.00906631	0.633524	0.13073	0.0810843	0.0030564	0.104355	0.394684	0.0225152	0.0543039	0.303736	0.734615	0.0649177	0.346777	0.0651876	0.00214041	0.102818	0.244038	0.00317436	0.0605097	0.238252	0.153554	0
80	Bosnia and Herzegovina	eggs	0.00942913	0.0220544	0.0123345	0.0133819	0.00825113	0.0293793	0.00255158	0	0.00240165	0.0277897	0.000465672	0.00674598	0.0332956	0.0383022	0.0161556	0.0322763	0.0261379	5.72151e-05	0.0265621	0.0150557	0.000547618	0.00456559	0.13066	0.00428729	0
80	Bosnia and Herzegovina	fish	0.00205414	0.00800442	0.0017747	0.00131842	0.00105429	0.00555173	0.00160271	0.000249669	0.00173436	0.00205341	0.00719141	0.00371644	0.00516151	0.0332536	0.00103804	0.00176769	0.00586344	7.75144e-06	0.00492055	0.00487413	0.000875317	0.00128263	0.00802441	0.00273176	0
80	Bosnia and Herzegovina	fruits	0.0442919	0.0156916	0.0131587	0.0225653	0.0186706	0.000626583	0.0233213	0.109258	0.0246862	0.0846216	0.0281868	0.0222485	0.0377511	0	0.0261439	0.0339747	0.0898216	0.014884	0.0130485	0.0171766	0.0472028	0.0514214	0.0212371	0.0651794	0.0751342
80	Bosnia and Herzegovina	legumes	0.0239368	0.0399402	0.0298608	0.0441158	0.0149578	0.0063883	0.0279874	0.00379999	0.0416118	0.0141455	0.0140473	0.0157985	0.0280388	0	0.15617	0.000475629	0.00901456	0.00245296	0.0162077	0.0275612	0.118337	0.0509948	0.0385604	0.0350842	0.056939
80	Bosnia and Herzegovina	nuts	0.00500367	0.00292766	0.00335913	0.00275979	0.00168099	0.000525747	0.00392846	0.00158283	0.00288566	0.00146488	0.00109312	0.00293707	0.00177445	0	0.00445515	5.50055e-05	0.00334918	0.000132487	0.064423	0.0029652	0.00795514	0.0116551	0.00176806	0.00216947	0.00294908
80	Bosnia and Herzegovina	oil	0.00135982	0.000477045	0.000615725	0.000655044	0.000250798	0.000648529	0.000887937	1.79158e-05	0.00112813	0.000274446	0.000661432	0.000681291	0.000313773	0	0.000989399	4.90387e-05	0.0176015	0.000186145	0.00949003	0.000635684	0.000485015	0.00156027	0.000366164	0.0002607	0.000403595
80	Bosnia and Herzegovina	others	0.000931186	0.00129506	0.00212364	0.0118436	0.00398868	0.000200514	0.00151477	0.000707784	0.000855462	0.000738987	0.000796179	0.00108089	0.000725394	0	0.000144045	0.000135256	0	0	0.00183478	0.00140204	0.00188503	0.00241811	0	0.00187603	0.00174114
80	Bosnia and Herzegovina	pork	0.0161454	0.0212572	0.0187916	0.0261764	0.0373832	0.0253594	0.00274024	0.00045347	0.0337073	0.00984475	0.0158582	0.011826	0.0103214	0.0201049	0.000830592	0.000487445	0.00741863	0	0.027317	0.0122492	0.000173282	0.00418812	0.0213848	0.00745694	0
80	Bosnia and Herzegovina	roots	0.0521582	0.0369791	0.029468	0.0636301	0.0181636	0.00393241	0.0502403	0.162769	0.0499611	0.0199901	0.0676753	0.121481	0.0658208	0	0.052968	0	0.00255728	0.00391846	0.00599719	0.0445254	0.0307403	0.0716562	0.0552806	0.13564	0.0613941
80	Bosnia and Herzegovina	ruminant_meat	0.0181727	0.0289515	0.0323734	0.0131822	0.00117491	0.0166654	0.00353955	0	0.00478771	0.00959416	0.0223266	0.0118177	0.00727944	0.108608	0.00261815	0	0.0041226	0.00034024	0.0131253	0.0112117	0.000252592	0.00436385	0.0247687	0.00781642	0
80	Bosnia and Herzegovina	soybeans	0.00227328	0.00533304	0.00222008	0.00636662	0.00680756	0.000336662	0.00324146	0.00547026	0.00612547	0.00249578	0.00240271	0.000604936	0.000748793	0	0.0133018	0.000425801	0.0016347	0.000693299	0.0104316	0.0034597	0.00250904	0.00190359	0.00398432	0.00451747	0.00280324
80	Bosnia and Herzegovina	sugar	0.00333744	8.43178e-05	0.000332507	0.000545436	0.000231376	0.000128915	8.12641e-05	6.31511e-05	0	0.000362871	0.000123148	0.00016187	0.000253625	0	0.00011056	0	0	0	0	5.00654e-05	0.000255175	0.000381036	0.000161384	0.000284962	8.93802e-05
80	Bosnia and Herzegovina	vegetables	0.0556029	0.0736689	0.0939332	0.189909	0.200472	0.0190165	0.123501	0.712572	0.102868	0.113913	0.0952821	0.159272	0.147335	2.68819e-05	0.450499	0.563729	0.36568	0.970947	0.0327628	0.0903412	0.127585	0.164217	0.112086	0.285384	0.161023
81	Ghana	cereals	0.159873	0.196231	0.209214	0.165886	0.0377811	0.328246	0.188543	0	0.231779	0.194735	0.227614	0.190188	0.182478	0	0.0616998	0.0132816	0.0416602	0.0101707	0.179177	0.200255	0.181194	0.097049	0.0630264	0.0464172	0.124341
81	Ghana	chicken	0.00218947	0.0128444	0.00560724	0.00192108	0.000747719	0.0083444	0.00116498	0	0.00254794	0.0103337	0.0120812	0.00690324	0.010355	0.0128876	8.73211e-05	0	0.000937766	0.000864692	0.00568033	0.00552021	8.64508e-05	0.000658091	0.008493	0.00323786	0
81	Ghana	dairy	0.000812252	0.0020176	0.00122741	6.11237e-05	0.0122468	0.00263241	0.000482455	0	0.000935141	0.00630208	0.000167731	0.000422127	0.00307606	0.00900647	0.000379705	0.00686886	0.000211439	0.000282	0.000638799	0.00226554	1.8796e-05	0.000220125	0.00179629	0.000712063	0
81	Ghana	eggs	0.00123018	0.00519739	0.00276471	0.00230355	0.00392106	0.0141111	0.000374032	0	0.000525352	0.0110099	9.13178e-05	0.00128784	0.00816769	0.0115081	0.00230592	0.0154354	0.00204903	0.000182189	0.00404447	0.00345008	8.50032e-05	0.000409575	0.0238432	0.000480944	0
81	Ghana	fish	0.0131927	0.0987773	0.0169844	0.0146535	0.0308744	0.196306	0.0129856	0.000852782	0.0166011	0.0481382	0.0810836	0.035228	0.0452883	0.75615	0.00516757	0.090324	0.0160587	0.00295741	0.0290069	0.0458304	0.00549654	0.00656909	0.0630724	0.0147398	0
81	Ghana	fruits	0.095676	0.0524849	0.0298858	0.0707229	0.0781491	0.0591236	0.101273	0.311973	0.0844587	0.131752	0.0810258	0.198318	0.149432	0	0.123248	0.45469	0.0376351	0.0577659	0.0148967	0.053705	0.0328531	0.0492094	0.103653	0.153161	0.0980078
81	Ghana	legumes	0.0200744	0.0663695	0.0660639	0.0773794	0.0554016	0.0288422	0.051433	0.00198683	0.0695667	0.0346077	0.019811	0.0184607	0.0496619	0	0.190022	0.00127861	0.00507361	0.0258499	0.0117644	0.0504633	0.0317756	0.0384537	0.0477776	0.02992	0.0354601
81	Ghana	nuts	0.0239756	0.0192058	0.0320458	0.0310017	0.00940576	0.0393338	0.0195745	0.0019471	0.0134912	0.00485415	0.00562142	0.00712225	0.015824	0	0.00885458	4.69663e-06	0.00540983	0.0329394	0.0308246	0.026729	0.0327874	0.0327726	0.0130376	0.0103105	0.0210585
81	Ghana	oil	0.225133	0.112179	0.075179	0.0400765	0.0638232	0.0352843	0.0600284	4.03613e-06	0.091637	0.0483854	0.177813	0.0277948	0.100864	0	0.126172	0	0.580628	0.228943	0.630977	0.0682279	0.0680163	0.0642289	0.0458131	0.0218379	0.0368911
81	Ghana	others	0.0402162	0.165613	0.297362	0.373307	0.185533	0.134008	0.317067	0.000137772	0.0209575	0.118634	0.0542498	0.01838	0.0284825	0	0.0320369	0.000164158	0.00422753	0.0434308	0.0191681	0.26067	0.240339	0.439364	0.019936	0.108407	0.294547
81	Ghana	pork	0.00201599	0.00479444	0.00403119	0.00431253	0.0170024	0.0116574	0.000384442	5.61726e-05	0.00705678	0.00373291	0.00297628	0.00216071	0.00242322	0.00578129	0.000113462	0.000223102	0.000556601	0	0.00398083	0.00268644	2.57427e-05	0.000359582	0.00373482	0.0008006	0
81	Ghana	roots	0.398628	0.197678	0.208546	0.174201	0.436716	0.106752	0.22828	0.614133	0.423156	0.321849	0.289799	0.459402	0.368647	0	0.406192	0.346068	0.281044	0.398359	0.042957	0.245929	0.390878	0.256734	0.548592	0.582569	0.371154
81	Ghana	ruminant_meat	0.00750123	0.0444354	0.0363691	0.0224867	0.00395683	0.0311364	0.0028265	0.000319926	0.00817378	0.037713	0.0270045	0.0101775	0.0169212	0.204667	0.00182588	0	0.0026748	0.00454832	0.00801961	0.0154253	0.000381875	0.00411573	0.0369926	0.00520904	0
81	Ghana	soybeans	0.00287866	0.0121985	0.00482988	0.0106372	0.0313995	0.00156948	0.00461192	0.00687198	0.0130053	0.00959725	0.00457319	0.0011209	0.00178285	0	0.0184277	0.00197643	0.00124382	0.0214275	0.0154167	0.00769497	0.00378012	0.00165749	0.00705694	0.00491868	0.00372354
81	Ghana	sugar	0.00182942	2.77892e-05	3.59816e-05	0.000523017	0.00325231	0.000308676	0.000156989	0	0	0	7.49523e-05	0.000173818	0.000393577	0	2.74565e-05	0	0	0	0	3.90052e-05	0.000108732	0.000149623	0.000104457	0.000259398	0
81	Ghana	vegetables	0.00477392	0.00994575	0.00985357	0.0105262	0.0297898	0.00234429	0.0108155	0.0617175	0.0161087	0.0183561	0.016014	0.0228598	0.0162028	0	0.0234403	0.0696854	0.0205895	0.172279	0.00344759	0.0111087	0.0121736	0.00804887	0.013071	0.0170195	0.0148167
83	Kiribati	chicken	0.00904228	0.0256634	0.024996	0.00632149	0.00373534	0.00655612	0.00881748	0	0.0145433	0.0416854	0.0168747	0.0234186	0.0361266	0.00564856	0.000444784	0	0.0080273	0.000704553	0.0416894	0.0169234	0.000301763	0.00366284	0.0250745	0.0191434	0
83	Kiribati	eggs	0.00330311	0.00675152	0.00801286	0.00492821	0.0127354	0.00720826	0.00184057	0	0.00194958	0.0288754	8.29272e-05	0.00284044	0.0185264	0.00327932	0.00763646	0.0112897	0.0114035	9.65139e-05	0.0192988	0.00687667	0.000192907	0.00148211	0.045767	0.00184873	0
83	Kiribati	fish	0.163132	0.733029	0.219258	0.169064	0.202107	0.743195	0.358918	0.0194318	0.366243	0.579105	0.872645	0.706097	0.421546	0.984143	0.0447168	0.905899	0.42438	0.00147561	0.395492	0.51362	0.00612801	0.0826932	0.610713	0.287991	0
83	Kiribati	fruits	0.0285568	0.0087202	0.0129538	0.0122335	0.0218225	0.00300862	0.0543344	0.213623	0.0277766	0.0657571	0.0110664	0.0779606	0.0567601	0	0.0460455	0.00523406	0.0296396	0.00548653	0.0137605	0.0114052	0.0229316	0.0254056	0.0208407	0.0664309	0.045154
83	Kiribati	nuts	0.725379	0.160424	0.610887	0.605911	0.286186	0.208994	0.445987	0.264828	0.300165	0.115719	0.0536206	0.080988	0.321467	0	0.374186	6.95638e-05	0.247533	0.0098534	0.4267	0.350272	0.923823	0.795533	0.16899	0.421924	0.851121
83	Kiribati	pork	0.0227675	0.0261955	0.0491408	0.0388056	0.232268	0.0250462	0.00795692	0.0020686	0.110146	0.0411777	0.0113681	0.0200444	0.0231183	0.00692911	0.00158041	0.00068634	0.0130289	0	0.0798939	0.0225215	0.000245719	0.0054729	0.030153	0.0129439	0
83	Kiribati	roots	0.0399245	0.0294785	0.045508	0.127745	0.0952165	0.00415302	0.0803752	0.182704	0.143173	0.071671	0.0273679	0.0661028	0.0854541	0	0.422564	0.00275946	0.192146	0.00281311	0.0133228	0.0598477	0.0261185	0.0601271	0.0825749	0.131803	0.0778416
83	Kiribati	vegetables	0.00789485	0.00973745	0.029243	0.0349921	0.145929	0.001838	0.0417698	0.317345	0.036004	0.0560097	0.00697435	0.0225483	0.0370017	0	0.102826	0.0740621	0.0738408	0.97957	0.00984276	0.0185333	0.0202586	0.0256235	0.0158869	0.0579143	0.0258829
84	Greece	cereals	0.308409	0.330443	0.480098	0.331925	0.0517106	0.748645	0.462771	2.92744e-05	0.426858	0.0960744	0.487597	0.311601	0.32735	0	0.253634	0.0011694	0.0774025	0.0326818	0.114021	0.432571	0.708756	0.297704	0.179439	0.213185	0.432678
84	Greece	chicken	0.0156716	0.0594518	0.0290253	0.00927753	0.00133712	0.0143015	0.0102972	1.04792e-05	0.0135164	0.0230196	0.0664343	0.0554583	0.0486287	0.0429276	0.000914682	9.26204e-05	0.00282755	0.0018443	0.0252657	0.0259684	0.000409499	0.00562445	0.0431736	0.0355596	0
84	Greece	dairy	0.123598	0.205897	0.115261	0.00972243	0.458147	0.0460557	0.0956094	0.0454784	0.0933032	0.312767	0.043049	0.0716905	0.230674	0.491249	0.0580722	0.33049	0.0101861	0.00962095	0.0532434	0.241568	0.00452053	0.0454227	0.153196	0.14303	0
84	Greece	eggs	0.00983504	0.0268569	0.0159814	0.012394	0.00777832	0.0267744	0.00369284	0	0.00313166	0.0274973	0.000560179	0.0115593	0.0430168	0.0424335	0.0253048	0.0501733	0.006916	0.000435488	0.0201017	0.0181489	0.000451387	0.00389164	0.135637	0.0059447	0
84	Greece	fish	0.00441462	0.0225647	0.00870969	0.00897404	0.00269927	0.0224886	0.00660238	0.00217494	0.00498209	0.00665534	0.0114219	0.0101908	0.0106412	0.186794	0.00692287	0.0108191	0.0037312	0.000137471	0.00469434	0.0129313	0.0109731	0.00596129	0.0205224	0.00921277	0
84	Greece	fruits	0.0880332	0.0453209	0.0329732	0.0446353	0.0728813	0.00458207	0.0785577	0.517487	0.105565	0.395906	0.0735972	0.104931	0.107924	0	0.134972	0.112484	0.0564195	0.235288	0.0173619	0.0443077	0.140345	0.106414	0.0725528	0.202282	0.147704
84	Greece	legumes	0.00696155	0.0141014	0.011303	0.0128571	0.00490337	0.00184341	0.0132527	0.00162132	0.0158833	0.00402677	0.00464462	0.00815318	0.00839152	0	0.0653615	8.94126e-05	0.000664447	0.00453642	0.00319877	0.00984076	0.0166963	0.0138794	0.0102318	0.0144062	0.0155574
84	Greece	nuts	0.0175222	0.0155705	0.0151428	0.0105678	0.00993283	0.00167781	0.0259494	0.00721004	0.0136694	0.0156387	0.00804621	0.0170014	0.00767136	0	0.0186604	0.000622787	0.0332163	0.00367785	0.0930879	0.0156438	0.0185391	0.0297064	0.00840865	0.0141785	0.0139908
84	Greece	oil	0.295678	0.104575	0.112274	0.414709	0.283196	0.0715937	0.172855	0.0148296	0.151533	0.0290211	0.0974612	0.136492	0.0499075	0	0.156309	0.175929	0.755214	0.0607584	0.601702	0.0745579	0.0434442	0.385371	0.185522	0.0603718	0.284961
84	Greece	others	0.00136162	0.00703319	0.00390694	0.00540295	0.00087849	0.00130824	0.00134442	0.000202368	0.000673642	0.000649579	0.00486274	0.00292625	0.000166324	0.0276236	0.000448522	3.73142e-05	0.000235905	0.000245868	0.00100896	0.00261768	0.000286647	0.00133333	0.00529516	0.00208603	0.00030922
84	Greece	pork	0.0206519	0.0317448	0.0298581	0.0297309	0.0432171	0.0283416	0.00486348	0.000729735	0.0539007	0.0119459	0.0233943	0.0248502	0.0163529	0.0273146	0.00159541	0.000929226	0.00240721	0	0.0253519	0.0181076	0.000175159	0.00437786	0.0272237	0.0126799	0
84	Greece	roots	0.0260102	0.0214912	0.0182432	0.0281234	0.00824375	0.00171671	0.0347579	0.101602	0.0311224	0.00949446	0.0388051	0.0993102	0.0409852	0	0.039588	0.00553386	0.000364297	0.0142436	0.00216126	0.0256229	0.0121492	0.0292394	0.0274222	0.0897716	0.0294192
84	Greece	ruminant_meat	0.028377	0.0693847	0.0799255	0.0255278	0.00274881	0.0252876	0.00786157	0	0.0146883	0.0299537	0.0620948	0.019139	0.0186477	0.181647	0.0104938	0	0.00250111	0.00584391	0.019283	0.0269568	0.000649827	0.0131903	0.0570369	0.0220797	0
84	Greece	soybeans	0.000184277	0.000504718	0.000223549	0.000458261	0.000498743	2.38444e-05	0.000364591	0.000557867	0.000620749	0.000191922	0.000224627	8.05577e-05	7.51841e-05	0	0.0016192	5.14408e-05	3.36152e-05	0.000410109	0.000613529	0.000324114	0.000160728	0.000126102	0.000321441	0.000486805	0.000218009
84	Greece	sugar	0.0215172	0.000280232	0.000689942	0.00397419	0.00816501	0.000839575	0.00202723	8.34422e-05	0	0.000361537	0.000715401	0.00220062	0.0028827	0	0.000545429	0	0	0	0	0.000313456	0.000922857	0.00207784	0.000900491	0.00434645	9.00615e-05
84	Greece	vegetables	0.031774	0.0447801	0.0463842	0.0517199	0.0436622	0.00452032	0.0791935	0.307984	0.0705517	0.0367972	0.0770916	0.124415	0.086685	1.12252e-05	0.225558	0.311578	0.0478808	0.630276	0.0189049	0.0505198	0.0415201	0.0556808	0.0731168	0.17038	0.0750722
86	Grenada	cereals	0.00398444	0.00231846	0.00406214	0.00230593	0.000261383	0.00228922	0.00439036	0	0.00671184	0.00267816	0.00272994	0.0047452	0.00141173	0	0.00082734	0.000137279	0.00108037	1.66385e-05	0.00645254	0.00280098	0.001248	0.00169761	0.000931666	0.00116441	0.00226279
86	Grenada	chicken	0.0212299	0.0583757	0.0367466	0.00948917	0.00304698	0.0204877	0.0098731	0	0.0258431	0.0436712	0.0570675	0.0531217	0.0494479	0.019456	0.0005922	0	0.00809613	0.000603423	0.0611805	0.0322885	0.000559926	0.00477924	0.0344922	0.0288028	0
86	Grenada	dairy	0.0114903	0.0133778	0.0117352	0.000440479	0.0728091	0.0094294	0.00596518	0	0.0138378	0.0388557	0.00115591	0.00473908	0.02143	0.0198366	0.00375688	0.0198119	0.00266318	0.000287106	0.0100377	0.0193329	0.000177607	0.00233225	0.0106431	0.00924117	0
86	Grenada	eggs	0.0555878	0.11008	0.0844348	0.0530254	0.0744624	0.161459	0.0147722	0	0.0248319	0.216833	0.00201019	0.046183	0.18176	0.0809631	0.0728781	0.14221	0.0824393	0.000592494	0.203004	0.0940426	0.00256567	0.0138615	0.45126	0.0199377	0
86	Grenada	fish	0.0972683	0.396165	0.0830926	0.0637776	0.0447709	0.53178	0.101296	0.00293202	0.158715	0.170386	0.592258	0.343409	0.161785	0.829614	0.0144851	0.31383	0.126443	0.00254907	0.18382	0.226271	0.00267387	0.0278161	0.202906	0.110285	0
86	Grenada	fruits	0.203667	0.0687327	0.0744865	0.0934784	0.219797	0.0176463	0.152162	0.70948	0.210512	0.202106	0.116879	0.237263	0.295685	0	0.254098	0.12871	0.370888	0.0712533	0.192364	0.0814204	0.0825503	0.11574	0.0841143	0.244929	0.297215
86	Grenada	legumes	0.0291785	0.0379675	0.0389295	0.0331253	0.0353787	0.00747874	0.0466406	0.0368204	0.121405	0.0362285	0.0242718	0.0161968	0.0354209	0	0.149901	0.000853066	0.0116048	0.0176477	0.0366175	0.037034	0.0268585	0.0226819	0.032728	0.0437796	0.0390023
86	Grenada	nuts	0.323676	0.0686474	0.169351	0.173187	0.0437865	0.124942	0.092657	0.0219043	0.0963733	0.0223204	0.0340433	0.0345056	0.0836644	0	0.0948278	0	0.044322	0.000929086	0.0914507	0.126241	0.323293	0.196983	0.0437143	0.120978	0.233666
86	Grenada	others	0.0809154	0.136056	0.343566	0.403136	0.217447	0.0591175	0.469113	0.0205353	0.0596785	0.122589	0.0623969	0.0833906	0.0266095	0	0.0568464	0.134679	0.217344	0.119347	0.115633	0.262753	0.483525	0.528492	0.0242648	0.189309	0.333511
86	Grenada	pork	0.0232124	0.0258749	0.0313707	0.0252951	0.0822739	0.0339878	0.0038689	0.00038802	0.0849934	0.018733	0.0166945	0.0197441	0.0137408	0.010364	0.000913741	0.000523761	0.00570623	0	0.0509138	0.0186592	0.000197987	0.00310094	0.0180116	0.00845695	0
86	Grenada	roots	0.0509681	0.0264077	0.0288723	0.0654182	0.027633	0.00557358	0.0363174	0.0513636	0.107218	0.0324541	0.0361038	0.0710553	0.0519471	0	0.190471	0.0394543	0.0377057	0.00301503	0.00852761	0.0415901	0.0298867	0.036574	0.0472309	0.10211	0.0493857
86	Grenada	ruminant_meat	0.0185448	0.0285822	0.0429564	0.0105234	0.00248251	0.0169631	0.00374273	0	0.0112755	0.0198681	0.022154	0.0108048	0.00875105	0.0397664	0.00303596	0	0.00285367	0.000825657	0.0214422	0.0140394	0.000314223	0.00380848	0.0184107	0.00722748	0
86	Grenada	sugar	0.0570029	0.000405852	0.000757743	0.00830182	0.0425889	0.00243543	0.0042754	0	0	0	0.00113772	0.0042982	0.00603948	0	0.000598369	0	0	0	0	0.000733143	0.00226304	0.00349176	0.00136324	0.00741508	0
86	Grenada	vegetables	0.0232748	0.0270101	0.0496383	0.0584962	0.133262	0.00641056	0.0549258	0.156577	0.0786039	0.0732767	0.0310975	0.0705427	0.0623064	0	0.156769	0.21979	0.0888545	0.782933	0.0185565	0.0427937	0.0438862	0.0386417	0.029929	0.106364	0.0449565
87	Guadeloupe	chicken	0.00604942	0.0774885	0.0511667	0.0100835	0.00110491	0.0307416	0.0104183	1.40712e-05	0.0230497	0.0405087	0.0738883	0.0266821	0.0351056	0.0252024	0.000656921	0.000293176	0.0119396	0.000242729	0.0879895	0.0476843	0.000892908	0.00816554	0.0370727	0.016583	0
87	Guadeloupe	dairy	0.000126379	0.000676975	0.000624854	1.78304e-05	0.000974111	0.000514187	0.000240689	0	0.000489714	0.00141158	5.67072e-05	9.11039e-05	0.000597578	0.000929491	0.000114668	0.000625381	0.000157128	4.6531e-06	0.000558345	0.00110197	1.11017e-05	0.000150746	0.000443121	0.000213001	0
87	Guadeloupe	eggs	0.00704462	0.0641841	0.0518015	0.0247316	0.0114787	0.101446	0.00686772	0	0.0101256	0.0907634	0.00113628	0.0102296	0.0583987	0.0437117	0.0256299	0.0517229	0.056043	0.000110642	0.130108	0.0617635	0.00184784	0.0103232	0.216478	0.00529496	0
87	Guadeloupe	fish	0.0180878	0.278869	0.0683747	0.0409573	0.0142343	0.373628	0.0598085	0.00360254	0.0759152	0.125146	0.240758	0.0638272	0.0775417	0.702937	0.012005	0.0623939	0.187765	0.00168876	0.241673	0.193369	0.00337205	0.0253464	0.157502	0.0392619	0
87	Guadeloupe	fruits	0.122724	0.164168	0.1741	0.122741	0.0452119	0.0926076	0.425371	0.493957	0.277971	0.382178	0.287766	0.566114	0.35249	0	0.335936	0.12247	0.198129	0.00926863	0.155302	0.198589	0.478102	0.331888	0.213748	0.388423	0.594974
87	Guadeloupe	legumes	0.000103436	0.000736156	0.00148589	0.000718006	0.000316665	0.00014999	0.000720082	5.80958e-05	0.00146483	0.000324221	0.000197057	5.94189e-05	0.000219125	0	0.0001158	8.58093e-07	0.000195516	8.81072e-07	0.000919523	0.000696361	0.000937902	0.00162244	7.97984e-05	0.000240566	0.00122507
87	Guadeloupe	nuts	0.00143338	0.00165699	0.00414293	0.00272652	0.00029209	0.00242024	0.00216284	0.000254496	0.0026536	0.000515794	0.000821617	0.000323965	0.000931182	0	0.00113376	5.30818e-06	0.00238773	8.52165e-05	0.0131436	0.0032147	0.00926279	0.00526327	0.000873091	0.00106777	0.00545377
87	Guadeloupe	others	0.000349744	0.00682207	0.00413795	0.00281929	0.000143341	0.00203488	0.000728556	5.4431e-06	0.000353533	0.000616606	0.00395474	0.000875454	0	0.0126265	0.000175877	0	0.000859112	2.37155e-05	0.00194343	0.00312946	6.2992e-06	0.00104182	0.00377028	0.000558646	0
87	Guadeloupe	pork	0.0145676	0.0747121	0.0953096	0.0584248	0.0628074	0.105751	0.00890729	0.000737758	0.171628	0.0388315	0.046732	0.0216574	0.0218629	0.0277096	0.00159134	0.000943361	0.01921	0	0.161595	0.0606863	0.000706145	0.0114364	0.0427888	0.0111223	0
87	Guadeloupe	roots	0.0266163	0.0529277	0.06468	0.0894193	0.0189347	0.012882	0.0663335	0.0749828	0.155467	0.0501498	0.0673887	0.0669714	0.0745628	0	0.184746	0.187003	0.0942568	0.00288434	0.020325	0.096854	0.0977697	0.111583	0.0784138	0.110988	0.14519
87	Guadeloupe	ruminant_meat	0.0203847	0.131895	0.212614	0.0391825	0.00253234	0.0859655	0.013669	0	0.0308622	0.0526424	0.0807847	0.0272624	0.0174734	0.186884	0.00575797	0	0.0138563	0.000926792	0.0901757	0.0716161	0.00141418	0.016956	0.0640376	0.0154354	0
87	Guadeloupe	sugar	0.760443	0.0249104	0.0489368	0.4076	0.691107	0.161078	0.209236	0	0	0	0.0676984	0.10022	0.204266	0	0.0221518	0	0	0	0	0.050686	0.171573	0.273741	0.0688416	0.207299	0
87	Guadeloupe	vegetables	0.0220703	0.120952	0.222624	0.200578	0.150863	0.0307809	0.195537	0.426388	0.25002	0.216912	0.128818	0.115686	0.156551	0	0.409985	0.574542	0.4152	0.984764	0.096267	0.210609	0.234104	0.202482	0.115951	0.203513	0.253157
88	Guam	cereals	0.00209008	0.00420572	0.00382163	0.00205956	0.000555656	0.00272766	0.00682427	0	0.00817367	0.00748594	0.00769436	0.0119144	0.00202155	0	0.000952618	0.000547151	0.00220041	3.58285e-05	0.00824419	0.00327281	0.00067956	0.00146764	0.00179237	0.00134418	0.00161093
88	Guam	chicken	0.00274336	0.0260864	0.0085163	0.00208783	0.00159565	0.00601362	0.0037805	0	0.00775283	0.0300708	0.039623	0.0328572	0.0174429	0.0339437	0.000167974	0	0.00406209	0.000320092	0.0192562	0.00929393	7.51076e-05	0.00101785	0.0163467	0.00819075	0
88	Guam	eggs	0.0104175	0.0713404	0.0283793	0.0169199	0.0565526	0.068731	0.00820333	0	0.0108037	0.216532	0.00202415	0.0414274	0.0929857	0.204852	0.0299792	0.202498	0.0599866	0.000455811	0.0926635	0.0392576	0.000499115	0.00428134	0.310157	0.00822264	0
88	Guam	fish	0.00650062	0.09176	0.00930699	0.0067865	0.012532	0.0794423	0.0193314	0.000769909	0.0221869	0.0586881	0.189597	0.0969571	0.0277724	0.715893	0.00382702	0.13247	0.0317917	0.000650962	0.0297264	0.0333201	0.000239823	0.00313058	0.0494941	0.0161628	0
88	Guam	fruits	0.025933	0.0291458	0.013686	0.02848	0.13938	0.00656331	0.0706972	0.510503	0.0803444	0.128228	0.072211	0.121386	0.0873786	0	0.037972	0.229247	0.226234	0.0410308	0.0214524	0.0281274	0.015043	0.021528	0.0376177	0.0702958	0.0546011
88	Guam	nuts	0.924778	0.683358	0.872768	0.841344	0.511907	0.806975	0.798391	0.252804	0.663483	0.347831	0.527332	0.475979	0.652305	0	0.594052	0.000368767	0.517035	0.0166832	0.776634	0.807005	0.964229	0.928575	0.461628	0.759146	0.902421
88	Guam	others	0	0	0	0	0	0	0	0	0	0	0	0	0	0	0	0	0	0	0	0	0	0	0	0	0
88	Guam	pork	0.00588506	0.0226859	0.0142644	0.0109195	0.0845331	0.0195732	0.00290657	0.000399562	0.0500261	0.0253078	0.022742	0.0239603	0.00950994	0.0354756	0.000508504	0.00100896	0.00561718	0	0.0314405	0.0105375	5.21059e-05	0.00129573	0.0167477	0.00471846	0
88	Guam	roots	0.01403	0.0417769	0.021453	0.0624599	0.0374286	0.00500867	0.0402594	0.0581782	0.10346	0.0759698	0.0904392	0.103389	0.058126	0	0.238244	0.131751	0.0591903	0.00132377	0.00685373	0.0407397	0.0060251	0.0201061	0.0725918	0.0659278	0.0236375
88	Guam	ruminant_meat	0.000321529	0.00226318	0.00168378	0.000449057	0.000218104	0.000660852	0.000170128	0	0.000505734	0.00288601	0.0021764	0.0011418	0.000241323	0.00983571	8.55448e-05	0	0.000248859	4.31712e-05	0.000605717	0.000702396	8.10166e-06	0.000183545	0.00148423	0.000396408	0
88	Guam	sugar	0.000574368	4.41934e-05	0.000125524	0.000105318	0.000157147	4.6451e-05	3.54593e-05	2.78545e-05	0	0.000466961	8.46949e-05	0.000151685	0.000106973	0	3.30859e-05	0	0	0	0	2.05688e-05	3.69848e-05	5.55189e-05	6.02343e-05	8.03575e-05	1.45624e-05
88	Guam	vegetables	0.00672651	0.0273332	0.0259947	0.0283885	0.155141	0.00425812	0.0494007	0.177318	0.0532634	0.106534	0.0460761	0.0908367	0.0521101	0	0.0941784	0.302109	0.0936337	0.939456	0.0131237	0.0277231	0.0131116	0.0183592	0.0320794	0.065515	0.0177154
89	Guatemala	cereals	0.174126	0.368218	0.474596	0.341335	0.0193548	0.4464	0.529254	0	0.526944	0.363683	0.515219	0.497378	0.226199	0	0.1279	0.0374006	0.0624512	0.00642668	0.263674	0.423942	0.365795	0.327789	0.166326	0.194066	0.469837
89	Guatemala	chicken	0.0101185	0.101299	0.0471109	0.0154224	0.00237551	0.0433703	0.0130388	0	0.0222815	0.0657616	0.11754	0.061411	0.083501	0.11178	0.00100089	0	0.00511579	0.00253746	0.0276987	0.0531514	0.00165387	0.0101076	0.0680713	0.0525608	0
89	Guatemala	dairy	0.0117055	0.0496188	0.0320969	0.00153501	0.121368	0.0424754	0.016865	6.76598e-05	0.0254877	0.124829	0.00514832	0.0117202	0.0772124	0.24219	0.013497	0.129288	0.0035941	0.00257854	0.00969236	0.0680992	0.00114362	0.0105869	0.0448922	0.0361333	0
89	Guatemala	eggs	0.0110784	0.0798747	0.0452643	0.036036	0.0242748	0.14292	0.00815756	0	0.00895241	0.136532	0.00173126	0.0223248	0.128343	0.194503	0.0515043	0.181437	0.0217821	0.00104182	0.0384309	0.0647323	0.00316885	0.0122582	0.372392	0.0152136	0
89	Guatemala	fish	0.00101277	0.0161567	0.00385262	0.00146244	0.00235529	0.0244732	0.00272137	8.43095e-05	0.0017465	0.00266554	0.0153392	0.00527012	0.00543423	0.0621362	0.00267914	0.0120271	0.00278935	0.000243501	0.00126478	0.0109044	0.00104355	0.00335596	0.0128531	0.00353338	0
89	Guatemala	fruits	0.0272673	0.0341107	0.0273696	0.0406379	0.0405109	0.0144791	0.0634302	0.618629	0.0581309	0.0919495	0.0700563	0.102722	0.126284	0	0.136294	0.175782	0.0418077	0.0611284	0.018069	0.035218	0.106368	0.0694985	0.0565733	0.148851	0.143392
89	Guatemala	legumes	0.0263072	0.142817	0.109917	0.133375	0.0635065	0.0449741	0.121221	0.0206121	0.162225	0.0747356	0.051765	0.050007	0.0745487	0	0.445105	0.000445481	0.00527678	0.0411259	0.0165614	0.1309	0.150336	0.1528	0.0883935	0.142693	0.225012
89	Guatemala	nuts	0.0054111	0.00723377	0.0118704	0.00854135	0.0023275	0.00495263	0.0117161	0.00108664	0.0136746	0.00388572	0.00461982	0.00257918	0.00478526	0	0.0050181	0.00017699	0.00591371	0.00722147	0.032604	0.0104518	0.051854	0.0161581	0.00531996	0.00624288	0.011391
89	Guatemala	oil	0.279493	0.0336344	0.0700729	0.07485	0.103178	0.0398767	0.0623501	0	0.0484871	0.020018	0.0377984	0.0267785	0.00698808	0	0.0362095	0	0.815579	0.224191	0.551195	0.0543081	0.0765524	0.174464	0.0117303	0.0150195	0.0337335
89	Guatemala	others	0.00152582	0.0103664	0.0172299	0.0275499	0.00717388	0.00477112	0.0214577	0.00113812	0.00226013	0.00570999	0.00507431	0.00261526	0.00241905	0.00818812	0.00246815	0.00042475	0.000481325	0.00847186	0.00140318	0.0164616	0.0337525	0.0399233	0.00194971	0.0122478	0.0254841
89	Guatemala	pork	0.00722055	0.0293044	0.0262488	0.0268313	0.0418632	0.0469574	0.00333467	0.000763152	0.0478263	0.0184106	0.0224415	0.0148968	0.0151439	0.0388615	0.00100791	0.00104299	0.00235324	0	0.015044	0.0200466	0.000381672	0.0042802	0.0231994	0.0100722	0
89	Guatemala	roots	0.00432641	0.00916203	0.00747712	0.0116351	0.00371533	0.00134129	0.0110523	0.04963	0.0128596	0.0068505	0.0172637	0.0272741	0.017265	0	0.0118462	0.000439491	0.000208504	0.00491298	0.000599783	0.0130412	0.0126813	0.01324	0.0110935	0.0329092	0.0156504
89	Guatemala	ruminant_meat	0.0132291	0.0647843	0.0736285	0.0221466	0.0020551	0.049568	0.0068092	0	0.0106056	0.0283616	0.0485103	0.0252408	0.0159462	0.342341	0.00459967	0	0.00208254	0.00351868	0.0109822	0.029636	0.000873654	0.00699049	0.0428643	0.0172962	0
89	Guatemala	soybeans	0.00114488	0.00827922	0.00349222	0.00734898	0.00858487	0.000702013	0.00444214	0.0103671	0.00978745	0.005256	0.00382901	0.000858127	0.00123722	0	0.0181773	0.001026	0.00058394	0.00541131	0.00646949	0.00637614	0.00622345	0.00219081	0.00486757	0.00687139	0.00445596
89	Guatemala	sugar	0.417216	0.0108457	0.01508	0.207129	0.509279	0.0791542	0.0866244	4.17832e-05	0	0.000266792	0.0360036	0.0762785	0.156543	0	0.0155612	0	0	0	0	0.0185394	0.102726	0.113398	0.0413261	0.207656	4.96014e-05
89	Guatemala	vegetables	0.00881759	0.0342952	0.0346928	0.0441636	0.0480767	0.0135846	0.0375258	0.29758	0.048731	0.0510855	0.0476601	0.0726449	0.0581496	0	0.127131	0.46051	0.0299807	0.631191	0.00631133	0.044192	0.0854463	0.04296	0.0481481	0.098633	0.0709939
90	Guinea	cereals	0.318379	0.342185	0.432821	0.340613	0.129635	0.60683	0.405072	0	0.412835	0.233919	0.37491	0.417092	0.504944	0	0.115309	0.00389582	0.0567441	0.00682881	0.0947163	0.437895	0.6049	0.283016	0.178723	0.156195	0.277655
90	Guinea	chicken	0.0012693	0.00823792	0.00409862	0.00221623	0.000509554	0.00392854	0.00115153	0	0.00182683	0.0078956	0.00663965	0.0066292	0.00482081	0.00511797	8.14833e-05	0	0.000423038	0.000158748	0.0021832	0.00431073	5.37652e-05	0.00078646	0.0074129	0.0047861	0
90	Guinea	dairy	0.00984461	0.0272414	0.0175862	0.00171324	0.175226	0.0212771	0.0103644	0.00178614	0.0135665	0.0980435	0.00277702	0.00860139	0.0275456	0.0636883	0.00628269	0.061209	0.00187211	0.00101615	0.00481289	0.0382061	0.000397473	0.00607079	0.0314302	0.0223978	0
90	Guinea	eggs	0.0021825	0.0102012	0.00618443	0.0081326	0.00817742	0.020331	0.00113143	0	0.00115271	0.0257439	0.000153586	0.00378468	0.0116367	0.0139858	0.006585	0.0207538	0.00282875	0.00010236	0.00475709	0.0082449	0.000161781	0.00149791	0.0636872	0.0021756	0
90	Guinea	fish	0.0146158	0.100651	0.0219061	0.0292262	0.0487699	0.155152	0.0211145	0.00128398	0.0178551	0.0638585	0.0487211	0.0562903	0.0391699	0.752146	0.00719188	0.046012	0.0156124	0.000333659	0.0254311	0.0613974	0.00391881	0.0110133	0.0956227	0.0384651	0
90	Guinea	fruits	0.0493192	0.0386565	0.0247052	0.0911543	0.113041	0.0185979	0.085983	0.432171	0.0470377	0.12979	0.0448309	0.159779	0.0681592	0	0.114633	0.14888	0.0227011	0.0125101	0.00892934	0.0356165	0.0334665	0.0691936	0.0793431	0.181958	0.182427
90	Guinea	legumes	0.0100038	0.0365251	0.0553788	0.0737062	0.0704242	0.00938398	0.0370336	0.00679533	0.0520582	0.0287081	0.0083149	0.00686269	0.0136307	0	0.00928793	0.000107485	0.00308074	0.000254461	0.0104954	0.0290193	0.0256342	0.0734918	0.00732877	0.0308568	0.0693034
90	Guinea	nuts	0.0114172	0.0109329	0.0207401	0.0304034	0.00543815	0.0154151	0.0176533	0.00189189	0.00866555	0.00316687	0.00257382	0.00618808	0.00628143	0	0.00661852	1.88136e-06	0.00211905	0.0058582	0.011156	0.0184794	0.0164532	0.0345916	0.0100511	0.0126427	0.0202879
90	Guinea	oil	0.411208	0.257035	0.198353	0.169581	0.16576	0.0607396	0.213635	0	0.235459	0.132526	0.348333	0.0962665	0.167046	0	0.419821	0	0.824376	0.12702	0.812026	0.191556	0.151551	0.279589	0.142417	0.115353	0.164584
90	Guinea	others	0.00263515	0.0120551	0.0247235	0.0487761	0.0141544	0.00717148	0.0356287	0	0.00170219	0.0102808	0.00338839	0.00198937	0.00146007	0	0.00339516	0	0.000204013	0.000645951	0.000829443	0.0231456	0.0167886	0.0596781	0.00196985	0.0181944	0.0415488
90	Guinea	pork	0.000380904	0.00100217	0.000960337	0.00162145	0.00377627	0.00178871	0.000123848	2.33298e-05	0.00164899	0.00092956	0.000533101	0.000676248	0.000367674	0.000748257	3.45067e-05	3.19465e-05	8.18334e-05	0	0.000498649	0.000683713	5.2178e-06	0.000140052	0.00106243	0.000385692	0
90	Guinea	roots	0.133952	0.0704175	0.09404	0.100898	0.168154	0.027414	0.127195	0.433265	0.154262	0.159891	0.0992574	0.178335	0.0976671	0	0.207979	0.610989	0.052713	0.0388468	0.00725787	0.0888051	0.128043	0.145357	0.281171	0.322076	0.199694
90	Guinea	ruminant_meat	0.0158505	0.0606293	0.0702785	0.0407987	0.00551884	0.0448755	0.00601135	0.000140672	0.0108179	0.0509176	0.0321201	0.0249871	0.0108135	0.164314	0.00427944	0	0.00216765	0.00236571	0.00875711	0.0273477	0.000420199	0.0086852	0.0579161	0.0182255	0
90	Guinea	sugar	0.00858327	0.000151871	0.000256118	0.00485149	0.0175312	0.00117124	0.00123328	9.34565e-06	0	9.8558e-05	0.000336487	0.00134186	0.00146976	0	0.000215093	0	0	0	0	0.000248042	0.000554932	0.00144558	0.000741462	0.00306367	1.36548e-05
90	Guinea	vegetables	0.0103593	0.0240793	0.0279681	0.056308	0.0738832	0.00592439	0.0366698	0.122633	0.0411128	0.0542314	0.0271106	0.0311764	0.0449877	0	0.0982865	0.10812	0.0150763	0.804059	0.00814982	0.0350447	0.0176514	0.0254436	0.041123	0.073226	0.0444855
91	Guyana	cereals	0.279153	0.338454	0.530977	0.265361	0.0624887	0.426846	0.52664	0	0.633076	0.217205	0.473331	0.402558	0.53876	0	0.230725	0.000218973	0.272205	0.020656	0.346943	0.445278	0.749792	0.406257	0.172432	0.167656	0.430463
91	Guyana	chicken	0.0233553	0.177199	0.110179	0.0418379	0.00485568	0.0573453	0.0341965	0	0.0627285	0.19463	0.179224	0.14856	0.100781	0.0923716	0.00370136	0	0.0438478	0.0100151	0.226044	0.0940478	0.00129792	0.0249885	0.157224	0.11643	0
91	Guyana	dairy	0.0178158	0.0572336	0.0495916	0.00273718	0.163532	0.0371984	0.0291198	0	0.0473393	0.244065	0.00511642	0.0186792	0.0615585	0.132736	0.0330945	0.234744	0.0203286	0.00671604	0.0522699	0.0793658	0.000580248	0.0171867	0.0683759	0.0526492	0
91	Guyana	eggs	0.000284723	0.00155576	0.00117871	0.00108851	0.000552489	0.00210413	0.000238221	0	0.000280631	0.00449931	2.93933e-05	0.000601335	0.00172478	0.00178969	0.00212078	0.00556631	0.00207879	4.57852e-05	0.00349212	0.00127535	2.769e-05	0.00033744	0.00957702	0.000375239	0
91	Guyana	fish	0.0278418	0.297586	0.102929	0.0461264	0.0576337	0.343195	0.0819415	0.00960528	0.0577455	0.133511	0.19311	0.139029	0.0764603	0.734185	0.0926492	0.303004	0.345908	0.00704029	0.178406	0.219153	0.00470791	0.0801678	0.379916	0.0916773	0
91	Guyana	fruits	0.011291	0.00994051	0.00880128	0.0185988	0.0116737	0.00375415	0.0313508	0.358853	0.0283197	0.0392252	0.0168523	0.0462765	0.0237874	0	0.0753463	0.0681465	0.0427282	0.0209969	0.0138635	0.0105865	0.0118725	0.0297583	0.0214708	0.0582476	0.0812999
91	Guyana	legumes	0.00263077	0.0117251	0.0123436	0.014682	0.00274195	0.00169639	0.0103748	0.000831021	0.0176825	0.00987102	0.00420147	0.00377308	0.00600166	0	0.066289	0.000628229	0.000853408	0.00637784	0.00404763	0.00929382	0.00541339	0.0149893	0.0118997	0.010173	0.0356854
91	Guyana	nuts	0.046635	0.0272909	0.0665016	0.100005	0.00913871	0.0458012	0.0420311	0.0298166	0.0306366	0.0130281	0.0140024	0.0126381	0.0223323	0	0.0776234	0	0.0314379	0.00201955	0.0442518	0.0481577	0.0981472	0.134889	0.0260967	0.0640473	0.238333
91	Guyana	oil	0.00308891	0.00862424	0.00823225	0.00484466	0.00230979	0.00134863	0.00981982	0	0.0125714	0.00507634	0.0147003	0.0033319	0.00547007	0	0.0298017	0	0.0354937	0	0.0809288	0.00647797	0.00568999	0.0135896	0.00467696	0.00437446	0.00973499
91	Guyana	others	0.00237484	0.00772283	0.0163868	0.0764817	0.0204023	0.00244883	0.0242191	0.0104518	0.00448291	0.0108162	0.00324085	0.0061731	0.00323385	0	0.0118633	0.00649253	0.025361	0.283221	0.00783955	0.0105254	0.0355967	0.0368115	0.00385784	0.0138701	0.0484783
91	Guyana	pork	0.000520367	0.00160052	0.00191671	0.00227265	0.00267175	0.00193856	0.000273067	8.21808e-05	0.00420395	0.00170128	0.0010684	0.00112517	0.00057068	0.00100269	0.000116377	8.9726e-05	0.000629756	0	0.00383325	0.0011075	9.35206e-06	0.000330391	0.00167303	0.000696619	0
91	Guyana	roots	0.0066578	0.00955082	0.010555	0.0347814	0.00646529	0.00184958	0.0160877	0.0539849	0.029839	0.0175995	0.0140246	0.0210149	0.0123394	0	0.145184	0.0561851	0.0423698	0.00453117	0.00355314	0.0148745	0.00778211	0.0213368	0.0263226	0.0405958	0.0426993
91	Guyana	ruminant_meat	0.00408469	0.0167891	0.0251524	0.00907931	0.000702622	0.00915708	0.00244053	0	0.00487597	0.0157044	0.0120906	0.00703683	0.00298846	0.0379147	0.00301724	0	0.00284945	0.00228242	0.0136688	0.00783057	0.000128116	0.00346092	0.0155631	0.0057292	0
91	Guyana	soybeans	0	0	0	0	0	0	0	0	0	0	0	0	0	0	0	0	0	0	0	0	0	0	0	0	0
91	Guyana	sugar	0.566448	0.0111352	0.0205723	0.330604	0.612895	0.0615721	0.133733	1.90173e-05	0	0.000104201	0.0322789	0.108569	0.111175	0	0.0337973	0	0	0	0	0.0192907	0.0473923	0.16491	0.0561334	0.27071	2.2295e-05
91	Guyana	vegetables	0.00781718	0.0235916	0.0346833	0.0515003	0.0419366	0.00374448	0.0575344	0.536356	0.0662178	0.0929632	0.0367296	0.0806335	0.0328166	0	0.19467	0.324925	0.133908	0.636098	0.0208586	0.0327349	0.0315623	0.0509876	0.0447814	0.102768	0.113285
93	Haiti	cereals	0.314129	0.295756	0.361939	0.281706	0.0407887	0.490014	0.370861	0	0.328359	0.258631	0.36763	0.318832	0.208537	0	0.0536101	0.00497611	0.142841	0.00350347	0.398149	0.333169	0.358769	0.210748	0.129812	0.100622	0.236674
93	Haiti	chicken	0.00282695	0.0130477	0.00608791	0.00230168	0.000554323	0.00753498	0.00151867	1.36315e-05	0.00238507	0.00919086	0.0131968	0.00712588	0.00800999	0.0197259	9.01085e-05	2.1236e-05	0.00193902	0.000234719	0.00820827	0.00634858	0.00012928	0.00112423	0.00992455	0.0044323	0
93	Haiti	dairy	0.0162608	0.0319249	0.0178217	0.00136504	0.142793	0.0238782	0.011013	0.00180499	0.0130819	0.0755705	0.00542648	0.00725421	0.0324585	0.117478	0.00269801	0.0212043	0.00631751	0.00107489	0.0119586	0.044262	0.00111504	0.00741906	0.0328172	0.01847	0
93	Haiti	eggs	0.00135275	0.00443587	0.00254927	0.00252653	0.00246739	0.0105627	0.000418421	0	0.000526462	0.00835591	9.20342e-05	0.00112748	0.00545552	0.0193154	0.00161728	0.00245944	0.00355685	4.05548e-05	0.00472549	0.00333673	0.000111381	0.000549898	0.0231507	0.00058079	0
93	Haiti	fish	0.00468264	0.0286424	0.00577137	0.00445267	0.00503949	0.0568097	0.00490083	0.00047427	0.00393802	0.0129451	0.023417	0.00982311	0.00939355	0.27457	0.00147315	0.0038799	0.0160803	0.000373102	0.0108563	0.0160468	0.000634378	0.00268665	0.0269662	0.00594153	0
93	Haiti	fruits	0.128409	0.0632117	0.049249	0.0665395	0.0970635	0.0445442	0.109342	0.569832	0.0732855	0.169137	0.137481	0.212973	0.195629	0	0.198872	0.0997157	0.408999	0.0962969	0.0841741	0.0646121	0.071072	0.135037	0.128542	0.191596	0.183248
93	Haiti	legumes	0.0928902	0.226672	0.187836	0.249853	0.160122	0.0911325	0.194786	0.0522784	0.23438	0.134404	0.0875787	0.0709339	0.116607	0	0.467946	0.000697127	0.0368125	0.0679858	0.0674853	0.198169	0.146752	0.18011	0.195483	0.16141	0.211
93	Haiti	nuts	0.0100624	0.00360033	0.00660854	0.00948854	0.00184083	0.0105461	0.00334993	0.00107868	0.00208421	0.00111209	0.00185036	0.00108803	0.00322154	0	0.00258712	0	0.0024555	8.12373e-05	0.00287061	0.00584537	0.017652	0.0104198	0.00297753	0.00447238	0.0115052
93	Haiti	oil	0.0365862	0.0594541	0.0541418	0.0410759	0.0661482	0.0268935	0.0490866	0	0.0483648	0.0248797	0.0955129	0.0188422	0.0367999	0	0.0494421	0	0.129522	0	0.302948	0.0477933	0.0575458	0.0826944	0.0269496	0.0162171	0.0270483
93	Haiti	others	0.00784294	0.0299732	0.046921	0.0587984	0.0167375	0.018808	0.0519753	0.000131426	0.00405373	0.0153098	0.0136422	0.00539806	0.00266111	0.0601626	0.0033066	0	0.00169752	0.00126836	0.0054167	0.0416403	0.0441434	0.0899118	0.00855022	0.0204977	0.0461465
93	Haiti	pork	0.0229052	0.0430746	0.0388568	0.0439893	0.109789	0.0910606	0.00443987	0.000606514	0.0583437	0.0296257	0.028802	0.0197612	0.0167942	0.0766825	0.000791279	0.000372647	0.0100345	0	0.050728	0.0274238	0.000343131	0.00520652	0.0389412	0.00992361	0
93	Haiti	roots	0.230947	0.117129	0.12468	0.15358	0.19306	0.0482678	0.164272	0.290362	0.204706	0.186769	0.163496	0.276116	0.318268	0	0.169089	0.831999	0.188	0.0543267	0.0240308	0.161124	0.268725	0.236137	0.299206	0.400959	0.261631
93	Haiti	ruminant_meat	0.0266651	0.0672913	0.0763585	0.0267819	0.00401556	0.0620525	0.00547261	0	0.00935975	0.0396597	0.0433614	0.0201287	0.0107129	0.432066	0.00241309	0	0.00654043	0.00232181	0.0230015	0.02858	0.000673075	0.00786122	0.0522674	0.0124147	0
93	Haiti	sugar	0.0970463	0.00117365	0.00166188	0.0248878	0.0977663	0.0112517	0.00844534	5.90676e-06	0	7.63647e-05	0.00339061	0.00741574	0.0127209	0	0.000898327	0	0	0	0	0.00186055	0.00677902	0.0101136	0.00508828	0.0149873	9.24019e-06
93	Haiti	vegetables	0.0073942	0.0146129	0.0195167	0.0326533	0.0618146	0.0066437	0.020118	0.0834124	0.0171319	0.0343332	0.0151232	0.0231795	0.0227312	0	0.0451654	0.0346749	0.0452045	0.772493	0.00544683	0.019788	0.0255556	0.0199808	0.0193249	0.037475	0.0227385
95	Honduras	cereals	0.121031	0.265403	0.410972	0.377206	0.0190663	0.357645	0.484679	0	0.463991	0.227766	0.407563	0.378438	0.177349	0	0.103788	0.0262779	0.0241129	0.00405827	0.144215	0.325686	0.447556	0.358199	0.130029	0.142726	0.416911
95	Honduras	chicken	0.0179444	0.188238	0.106978	0.0449311	0.0052845	0.088115	0.0311259	0	0.0515943	0.112661	0.238501	0.124883	0.146721	0.127487	0.00210466	0	0.00511291	0.00411604	0.0413017	0.103585	0.00401076	0.0287529	0.143604	0.100682	0
95	Honduras	dairy	0.0343941	0.152769	0.120988	0.00738612	0.447191	0.14362	0.0665986	0	0.0978352	0.35498	0.0171079	0.0394547	0.225185	0.460313	0.047284	0.428955	0.00595613	0.00693542	0.0239973	0.219643	0.00450535	0.0496902	0.156924	0.114398	0
95	Honduras	eggs	0.00439833	0.0332285	0.0230105	0.0235034	0.0120893	0.0650052	0.00435957	0	0.00464082	0.0523638	0.000786442	0.0101635	0.050486	0.0496625	0.024246	0.0813902	0.00487364	0.00037833	0.0128288	0.0282424	0.00172038	0.00780659	0.175874	0.00652409	0
95	Honduras	fish	0.00456114	0.0772702	0.0312731	0.0107114	0.0143278	0.136177	0.0166277	0.000351484	0.00670939	0.00822806	0.0506488	0.0174711	0.027741	0.145276	0.0174863	0.0269552	0.0081576	0.00244045	0.00418191	0.053355	0.0035726	0.0363843	0.0695465	0.016482	0
95	Honduras	fruits	0.0420006	0.0523011	0.0433398	0.0797835	0.0675617	0.0319334	0.143515	0.749874	0.112147	0.116754	0.110788	0.244534	0.172773	0	0.208469	0.234895	0.0203445	0.0401358	0.00854386	0.0555894	0.204892	0.142884	0.105066	0.263773	0.263356
95	Honduras	legumes	0.0208598	0.115359	0.100472	0.16783	0.0611124	0.0428799	0.125981	0.0162017	0.168566	0.0541051	0.0454707	0.0486603	0.0574777	0	0.458239	0	0.00229807	0.0340838	0.00943808	0.11449	0.144587	0.174666	0.0856365	0.128471	0.228717
95	Honduras	nuts	0.00326714	0.00456653	0.00993303	0.0119557	0.00108927	0.00690457	0.00839769	0.000964775	0.00437007	0.000858824	0.00182697	0.00207917	0.00369159	0	0.00357485	0	0.00047035	0.00245486	0.00346357	0.0081535	0.0252938	0.0233272	0.00358057	0.00532435	0.0117482
95	Honduras	oil	0.536152	0.00127842	0.00354505	0.00627945	0.00528446	0.00184283	0.00328838	0	0.00241238	0.00074102	0.00141122	0.00121199	0.000134419	0	0.00144786	0	0.914494	0.411348	0.733726	0.00232358	0.00397964	0.0112331	0.00341826	0.000596709	0.00172759
95	Honduras	others	0.000339648	0.00205599	0.00424246	0.00820203	0.0019063	0.00110097	0.00654833	0.000182059	0.000394802	0.00113277	0.000842205	0.000384013	0.000878137	0	0.000631034	9.01311e-05	7.85288e-05	0.00281255	0.00016766	0.00373509	0.0145825	0.0150197	0.000323601	0.00279017	0.00865792
95	Honduras	pork	0.00325269	0.0138324	0.0151406	0.0198563	0.0236559	0.0242338	0.00202209	0.000321698	0.028131	0.00801176	0.0115669	0.00769508	0.00675924	0.0112586	0.000538369	0.000530872	0.000597424	0	0.00569813	0.00992393	0.000235113	0.00309285	0.012432	0.00490088	0
95	Honduras	roots	0.00365749	0.00463272	0.00580704	0.00872982	0.00309765	0.00123932	0.00799146	0.0255967	0.0102785	0.00485886	0.0101497	0.0108771	0.00690661	0	0.0153919	0.00493587	0.000602877	0.00231417	0.000306462	0.00617271	0.016548	0.0115748	0.0113484	0.016386	0.0113888
95	Honduras	ruminant_meat	0.0123741	0.063524	0.0882567	0.034107	0.00239961	0.0530192	0.00853286	0	0.0128857	0.0255876	0.0514979	0.0272201	0.0145779	0.206002	0.00501064	0	0.00109557	0.002971	0.00854536	0.0304537	0.00111446	0.0104659	0.0476046	0.0175108	0
95	Honduras	soybeans	8.51653e-05	0.000645334	0.000332633	0.00089808	0.000801073	5.98266e-05	0.000444805	0.000721647	0.000950644	0.0003777	0.000325899	7.31984e-05	9.11884e-05	0	0.00160332	8.62359e-05	2.44803e-05	0.000368192	0.000404641	0.000521233	0.000633064	0.000261416	0.000430732	0.00055211	0.000442625
95	Honduras	sugar	0.191087	0.00519174	0.00875774	0.155896	0.292913	0.0415412	0.0534519	1.66566e-06	0	1.09795e-05	0.0188588	0.0400738	0.071069	0	0.00843566	0	0	0	0	0.0093284	0.0642945	0.0833146	0.0225105	0.102793	2.82168e-06
95	Honduras	vegetables	0.00459496	0.0197043	0.0269523	0.042725	0.04222	0.00468346	0.036436	0.205784	0.035093	0.0315627	0.0326541	0.0467806	0.0381595	0	0.101749	0.195884	0.0117807	0.485583	0.00318234	0.0287965	0.062475	0.0433269	0.0316715	0.0760909	0.0570476
97	Hungary	cereals	0.608361	0.539019	0.623674	0.633528	0.151369	0.722038	0.617974	3.19961e-06	0.503361	0.375001	0.623917	0.546226	0.496643	0	0.335669	0.0646122	0.0943829	0.112394	0.230517	0.576171	0.785414	0.478682	0.405622	0.486233	0.77412
97	Hungary	chicken	0.0224546	0.0710829	0.0272352	0.0196988	0.00460567	0.0166312	0.00849918	0.00818917	0.0120774	0.0422912	0.0624403	0.046241	0.0637489	0.157478	0.00393791	0.0110643	0.00391094	0.0117034	0.0204045	0.0282824	0.000504818	0.0105798	0.0683643	0.0489983	0
97	Hungary	dairy	0.0406969	0.0604943	0.0335599	0.00225173	0.361569	0.0240684	0.0193696	0.000333138	0.0217162	0.147111	0.00491381	0.0155519	0.113031	0.523758	0.0227492	0.392916	0.00355194	0.0119258	0.0114447	0.0637884	0.000620531	0.0122645	0.0844395	0.072032	0
97	Hungary	eggs	0.00632528	0.0159109	0.0077407	0.00894523	0.0119012	0.0132421	0.00154049	0	0.00133761	0.026299	0.000278244	0.00485373	0.0308034	0.0745186	0.0143595	0.0903092	0.00353104	0.000791476	0.0073377	0.00990726	0.000286467	0.00231189	0.11393	0.00500085	0
97	Hungary	fish	0.00106394	0.00443851	0.00159802	0.00111252	0.00176552	0.00106739	0.000722396	0.000985441	0.000706338	0.000733976	0.00122142	0.0010556	0.00295182	0.0245945	0.000837905	0.0016892	0.000375527	5.15694e-05	0.00100838	0.00371566	0.000226565	0.000447347	0.00498248	0.0023174	0
97	Hungary	fruits	0.0255817	0.00795495	0.00490924	0.0128301	0.0319657	0.000432384	0.0116246	0.286922	0.0134466	0.185756	0.00802821	0.0179007	0.0191561	0	0.0112437	0.067108	0.00828581	0.19378	0.00229223	0.00898807	0.0440459	0.0246663	0.018954	0.0596419	0.0475555
97	Hungary	legumes	0.00481574	0.00938333	0.00666315	0.00759555	0.00295639	0.000586361	0.0022663	0.00212773	0.00706863	0.00388638	0.00320846	0.00162386	0.0106435	0	0.0258704	0.00116109	0.000109342	0.0115487	0.000652716	0.00506798	0.00398951	0.00839493	0.0112982	0.00946979	0.0155867
97	Hungary	nuts	0.000465261	0.000310539	0.000297318	0.000241202	0.000348032	3.34346e-05	0.000332456	0.000285861	0.000183396	0.000170339	7.5428e-05	0.000256552	0.000197662	0	0.000491314	1.20908e-05	8.61898e-05	0.000158026	0.0027569	0.000280034	0.00057016	0.000826506	0.000242225	0.000287227	0.000238749
97	Hungary	oil	0.196942	0.192264	0.21885	0.189651	0.122508	0.166844	0.303142	0.0340544	0.336552	0.148873	0.21992	0.279552	0.165093	0	0.498376	0.0123342	0.873224	0.044222	0.680781	0.24145	0.144812	0.424599	0.156954	0.169748	0.124638
97	Hungary	others	0.00103819	0.00307291	0.00202631	0.0102346	0.00676904	0.000445412	0.00126087	0.00378738	0.000457622	0.000979809	0.00165927	0.00136352	0.000630055	0.0259795	0.000731353	0.00107499	0.000398209	0.0373741	0.000576623	0.00144861	0.00252467	0.00155323	0.00292168	0.00281442	0.00155283
97	Hungary	pork	0.0476439	0.0677976	0.0520389	0.0747422	0.236757	0.0504151	0.00727596	0.00822462	0.077337	0.0411154	0.040847	0.0375402	0.0420524	0.15893	0.00321374	0.00602286	0.00441475	0	0.0336721	0.0356598	0.000397073	0.00943542	0.0828686	0.0381943	0
97	Hungary	roots	0.00907825	0.00695643	0.00481323	0.0107162	0.00678501	0.000461107	0.0078682	0.174125	0.0067611	0.0049242	0.0102815	0.0227451	0.0158175	0	0.0120881	0	8.97598e-05	0.0140641	0.000436021	0.00764542	0.00415476	0.00952177	0.0126351	0.0409778	0.011138
97	Hungary	ruminant_meat	0.00215976	0.0037404	0.00363628	0.00153909	0.000295432	0.0013247	0.000370418	0	0.000435028	0.00162344	0.00224777	0.00154461	0.00112896	0.0346324	0.000380939	0	9.85022e-05	0.000791623	0.000623422	0.00131779	2.33248e-05	0.00039847	0.00385378	0.001635	0
97	Hungary	soybeans	0.00201059	0.00509797	0.00184266	0.0054485	0.012922	0.000200599	0.00257962	0.0297364	0.00421227	0.00312406	0.0018549	0.000575547	0.000914384	0	0.0154257	0.00157687	0.000291565	0.0126447	0.00385392	0.00301872	0.0017232	0.00128537	0.00462755	0.006935	0.00258423
97	Hungary	sugar	0.0215117	0.000231644	0.000395205	0.00440798	0.0207513	0.000654581	0.0013855	0.000230618	0	0.000305139	0.000528503	0.00146752	0.00329316	0	0.000437406	0	0	0	0	0.000263211	0.000875287	0.00194622	0.0011728	0.0058836	5.53534e-05
97	Hungary	vegetables	0.00985133	0.012245	0.0107198	0.0170581	0.0267323	0.00155498	0.0137888	0.450995	0.0143476	0.0178052	0.0185785	0.0215017	0.0338963	0.000109127	0.0541887	0.350119	0.00724935	0.548551	0.00364283	0.0129955	0.00983133	0.0130875	0.0271342	0.0498313	0.0225306
98	Croatia	cereals	0.468294	0.437748	0.595599	0.597234	0.095816	0.73481	0.624084	5.81959e-05	0.508823	0.221769	0.599034	0.485612	0.375	0	0.351362	0.0169707	0.196063	0.0979753	0.231118	0.534738	0.830594	0.577006	0.288713	0.364518	0.776028
98	Croatia	chicken	0.0151811	0.0514509	0.023708	0.0108149	0.00194382	0.0112708	0.00845044	0.000296337	0.00912643	0.0263894	0.0551356	0.0478153	0.0415133	0.0259651	0.00144775	0.00215529	0.00473704	0.00362847	0.0239188	0.0216846	0.000352486	0.00732201	0.0438286	0.0355211	0
98	Croatia	dairy	0.0893701	0.127157	0.0810321	0.0054975	0.462792	0.0492862	0.0555881	0.00472007	0.0576728	0.267136	0.012592	0.0464505	0.203038	0.253195	0.0556203	0.603049	0.0174164	0.0199778	0.0425682	0.143389	0.00137157	0.0376212	0.148809	0.136196	0
98	Croatia	eggs	0.00823098	0.0198728	0.0111805	0.0123808	0.00901255	0.0164612	0.00260974	0	0.00200808	0.0283956	0.000395317	0.00860312	0.0331541	0.0203435	0.0209515	0.0829053	0.0103629	0.00079269	0.0164621	0.0132111	0.000350382	0.00420012	0.120767	0.00560434	0
98	Croatia	fish	0.0245057	0.0749297	0.0204966	0.0211168	0.0252524	0.0522444	0.0190668	0.00460153	0.0108107	0.032369	0.041136	0.0497255	0.0456034	0.571945	0.0099637	0.0522175	0.026889	0.000938103	0.0439148	0.0423118	0.0025499	0.0156346	0.0728924	0.0402388	0
98	Croatia	fruits	0.0316978	0.0101207	0.00673966	0.0166992	0.0296881	0.000434095	0.0194755	0.229272	0.0244372	0.262517	0.0109788	0.0337344	0.0179955	0	0.0181258	0.0459941	0.0188001	0.225613	0.00449496	0.0120253	0.0694884	0.0483202	0.0214245	0.0663552	0.0598235
98	Croatia	legumes	0.000899256	0.00167004	0.00147865	0.00214294	0.000628961	0.000179106	0.00152572	0.000390943	0.00166097	0.000603443	0.000600893	0.000703	0.00139548	0	0.00899106	8.18724e-05	0.000108762	0.0012955	0.000248195	0.00115157	0.000750415	0.00229059	0.00165894	0.00204419	0.00238704
98	Croatia	nuts	0.00166383	0.00109265	0.00112058	0.0011226	0.000790829	9.69744e-05	0.00159962	0.000397043	0.000979048	0.000477949	0.00034009	0.0012126	0.000667207	0	0.00202692	2.25369e-05	0.00286258	0.000777431	0.012659	0.000996001	0.00242756	0.00424732	0.000775066	0.000972709	0.000998717
98	Croatia	oil	0.0856423	0.0588528	0.0778086	0.0803061	0.0436074	0.0497595	0.124885	0.00964297	0.127017	0.0384257	0.0752311	0.11784	0.0426216	0	0.17457	0.0137901	0.685389	0.0728793	0.452519	0.0775501	0.0456654	0.195122	0.0446018	0.0476662	0.0536686
98	Croatia	others	0.000736155	0.00325785	0.00241854	0.00258278	9.28209e-05	0.000521061	0.000501891	0.000286201	0.000618833	0.000597898	0.00232166	0.00185037	0	0.0064826	0.000213865	0	0.000161386	0.000431949	0.000540035	0.00141965	2.28432e-05	0.000809682	0.00226973	0.00140536	0
98	Croatia	pork	0.0625593	0.0851098	0.0756563	0.106835	0.181178	0.063105	0.01244	0.00744853	0.123357	0.0446811	0.0595028	0.066985	0.0456302	0.0465969	0.0047708	0.00556206	0.0130593	0	0.0753701	0.0477662	0.000491697	0.0171422	0.0879213	0.0432517	0
98	Croatia	roots	0.013545	0.009923	0.00795142	0.0174051	0.0058999	0.000655837	0.015286	0.179187	0.0122542	0.00608059	0.0170186	0.0461169	0.0195025	0	0.0203906	0	0.000301708	0.0161504	0.00110899	0.0116368	0.00584608	0.0196568	0.0152326	0.0527284	0.0179842
98	Croatia	ruminant_meat	0.0210937	0.0354301	0.0397539	0.0165615	0.00176751	0.0124854	0.00479544	0	0.00540868	0.0139342	0.0257387	0.019712	0.00970162	0.0754714	0.00462545	0	0.002242	0.00638328	0.0109296	0.0133666	0.000228806	0.00580015	0.0313686	0.0139222	0
98	Croatia	soybeans	0.0137551	0.0333441	0.0139579	0.0405771	0.0515217	0.00130824	0.0229795	0.140313	0.0350065	0.0176886	0.0140784	0.00535078	0.00516947	0	0.119311	0.00758726	0.00449371	0.06658	0.0449456	0.0210679	0.0111178	0.0121672	0.0255806	0.0409173	0.0191329
98	Croatia	sugar	0.116554	0.00106694	0.00167124	0.0264272	0.0695258	0.00341624	0.0102401	0.000249325	0	0.000395854	0.00310553	0.0109886	0.0150797	0	0.00245968	0	0	0	0	0.00143284	0.00432425	0.0146288	0.00507346	0.0284015	9.38984e-05
98	Croatia	vegetables	0.0462721	0.048973	0.0394268	0.0422968	0.0204818	0.00396549	0.0764722	0.423136	0.0808197	0.0385385	0.0827908	0.0573002	0.143929	0	0.205169	0.169664	0.017113	0.486577	0.0392027	0.0562526	0.024418	0.0380314	0.0890838	0.120257	0.0698834
99	Iceland	cereals	0.00383526	0.00105046	0.00625977	0.00581683	0.00126276	0.00162498	0.00573423	0	0.00931609	0.00170596	0.00147436	0.00141953	0.000652434	0	0.00457365	2.61233e-05	0.000997921	0.00310214	0.00118112	0.00187644	0.127101	0.0122827	0.000904649	0.00181192	0.572274
99	Iceland	chicken	0.00946517	0.00896833	0.0202954	0.00809465	0.00140269	0.00268601	0.0055315	0	0.00960347	0.00881335	0.0109072	0.0139633	0.0154351	0.000848528	0.00147065	0	0.00288792	0.00689175	0.00982102	0.0077295	0.00639436	0.0097944	0.00859739	0.0127842	0
99	Iceland	dairy	0.0525894	0.0210985	0.066536	0.00385728	0.344083	0.0126907	0.0343083	0	0.052788	0.0804983	0.00226795	0.0127878	0.0686709	0.00888109	0.0957757	0.0956229	0.00975204	0.0336618	0.0165411	0.0475102	0.0208215	0.049066	0.0272333	0.0421067	0
99	Iceland	eggs	0.0036343	0.00247997	0.00683851	0.00663307	0.00502677	0.00310412	0.00121366	0	0.00135317	0.006417	5.63405e-05	0.00178016	0.00831998	0.000517798	0.0265399	0.00980483	0.00431224	0.000992323	0.00477868	0.00330133	0.00429662	0.00416571	0.0164943	0.0012977	0
99	Iceland	fish	0.88378	0.945393	0.796958	0.904782	0.581404	0.965315	0.935595	0.824499	0.856075	0.883998	0.962062	0.946748	0.88421	0.983138	0.808255	0.884621	0.973987	0.839215	0.940573	0.919149	0.760817	0.874352	0.923075	0.916855	0
99	Iceland	fruits	7.79916e-06	1.0794e-06	7.44222e-06	1.62843e-05	1.33248e-05	2.69053e-07	8.44495e-06	0.00068099	6.61515e-06	3.63762e-06	2.1557e-06	5.27499e-06	8.43012e-06	0	4.61139e-05	4.8107e-06	2.14986e-05	0.000181013	3.79251e-06	2.70113e-06	0.00041652	2.91984e-05	3.19487e-06	1.03887e-05	0.00223039
99	Iceland	others	0.00138297	0.001728	0.00628991	0.005924	0.000220357	0.000417826	0.000993121	0.00148388	0.00179934	0.000574502	0.00141381	0.00162805	0	0.000714113	0.00115517	0	0.000285652	0.00230068	0.000665022	0.00150762	0.00119288	0.00340874	0.00131617	0.00138507	0
99	Iceland	pork	0.0160812	0.00617698	0.0269229	0.0335294	0.0588534	0.00692397	0.00336818	0.00528424	0.049078	0.00587451	0.0049581	0.00806439	0.00666487	0.000702357	0.00352601	0.00038265	0.00316283	0	0.0126998	0.00694087	0.00351335	0.00987485	0.00697614	0.00583271	0
99	Iceland	roots	0.00329186	0.000680891	0.00267522	0.0051645	0.00181196	6.8034e-05	0.003913	0.120187	0.00460941	0.000755845	0.00134073	0.00524919	0.0026932	0	0.0142482	0	6.90845e-05	0.0111283	0.00017667	0.00159869	0.0394936	0.0107057	0.0011427	0.00672279	0.274117
99	Iceland	ruminant_meat	0.0251643	0.0121349	0.0651315	0.0225449	0.00351221	0.00705197	0.00750468	0	0.0132365	0.0102706	0.0145226	0.0071348	0.011129	0.00519664	0.030154	0	0.00294247	0.0363768	0.0132965	0.00953351	0.00956061	0.0195991	0.013345	0.00818311	0
99	Iceland	vegetables	0.000768147	0.000287605	0.00208518	0.00363733	0.00240965	0.000116839	0.00182943	0.0478645	0.00213486	0.00108799	0.000994904	0.00121946	0.0022162	1.23559e-06	0.0142559	0.00953799	0.00158125	0.06615	0.000262806	0.000849938	0.026392	0.0067212	0.000911739	0.00301073	0.151378
100	India	cereals	0.61003	0.581884	0.71586	0.586713	0.133449	0.88838	0.670104	0	0.677668	0.369144	0.756731	0.601685	0.650072	0	0.293999	0.00449471	0.411259	0.0228788	0.365036	0.655467	0.691425	0.611056	0.384583	0.368644	0.672504
100	India	chicken	0.00320674	0.0137838	0.00617956	0.0026454	0.000495903	0.00303419	0.00191433	2.17505e-05	0.00298245	0.0117844	0.0133033	0.0117891	0.00886513	0.0200406	0.000155353	3.71015e-05	0.00240987	0.000253611	0.00907156	0.00554307	5.58373e-05	0.00154892	0.0142528	0.00932259	0
100	India	dairy	0.0721572	0.111202	0.0497056	0.00976269	0.477204	0.0363776	0.0770564	0.0314937	0.0536718	0.298281	0.00943548	0.0277436	0.0917097	0.565193	0.0298153	0.437376	0.02503	0.00370639	0.040939	0.128561	0.00164781	0.0343658	0.14566	0.114717	0
100	India	eggs	0.00336239	0.0104414	0.00572192	0.00578281	0.00487367	0.00958948	0.00115096	0	0.00113458	0.0234866	0.000188748	0.00411627	0.0131213	0.0334654	0.0067844	0.0363847	0.00975489	9.62989e-05	0.0120646	0.00648785	0.000102653	0.0017605	0.0751411	0.0026013	0
100	India	fish	0.00793541	0.0422475	0.0138296	0.00935875	0.0105113	0.0195835	0.00823964	0.00213663	0.00808059	0.0143351	0.0168878	0.0164411	0.0169419	0.304546	0.0051186	0.0206224	0.0192065	0.0001718	0.0207793	0.0282617	0.00128461	0.00667701	0.0492908	0.0169167	0
100	India	fruits	0.0270118	0.01289	0.00818051	0.0178629	0.0250259	0.00326863	0.0284168	0.372332	0.0207854	0.0681144	0.0232985	0.068786	0.0355464	0	0.0559369	0.0887956	0.0764107	0.0180259	0.00797453	0.0110877	0.0115982	0.0331184	0.0328814	0.075756	0.0603168
100	India	legumes	0.0376908	0.078135	0.05903	0.0751613	0.0329542	0.00425688	0.0453599	0.023484	0.0757959	0.0509885	0.021883	0.0481279	0.0521692	0	0.300436	0.00253553	0.0254148	0.0163674	0.0547022	0.0435474	0.203002	0.0831666	0.100627	0.075721	0.0871527
100	India	nuts	0.019372	0.00922372	0.0159371	0.0210651	0.00320654	0.00764177	0.0130671	0.00431581	0.00668782	0.00277496	0.00330371	0.00514288	0.00683213	0	0.00820876	1.37946e-06	0.0064366	0.002895	0.0187633	0.0120936	0.0121753	0.0342355	0.00994956	0.016088	0.023342
100	India	oil	0.0474395	0.0402917	0.035617	0.0303342	0.0354235	0.00861289	0.041726	0.000296866	0.0424061	0.0216234	0.0605344	0.0227005	0.0265995	0	0.0637139	7.81259e-05	0.290322	0.0224397	0.400341	0.0279796	0.0159728	0.0736594	0.0256954	0.0224584	0.0250583
100	India	others	0.00516604	0.00817942	0.0130456	0.100986	0.0448476	0.0013042	0.0134576	0.0139042	0.00517784	0.0109771	0.00442729	0.0115468	0.00374405	0	0.00798622	0.0108456	0.0279949	0.140374	0.0082947	0.00672633	0.0227391	0.0146556	0.00603052	0.0164232	0.0186875
100	India	pork	0.000869606	0.00152008	0.00131668	0.00170855	0.00333515	0.00125023	0.000186696	5.6765e-05	0.00240516	0.00125672	0.000970856	0.00108992	0.000614361	0.00265321	5.26832e-05	8.29959e-05	0.000418188	0	0.00187404	0.000797265	4.90616e-06	0.000243924	0.00185754	0.000683385	0
100	India	roots	0.0229975	0.0161513	0.0140768	0.0234	0.0119108	0.00150847	0.0223083	0.133417	0.0239811	0.0191145	0.0259789	0.0623776	0.0235014	0	0.0259573	0.0416686	0.00525496	0.00651413	0.00276546	0.0169434	0.00774345	0.0273719	0.0384115	0.0755227	0.0271872
100	India	ruminant_meat	0.00395572	0.0169682	0.0129549	0.00648198	0.0010186	0.00392388	0.00224017	0	0.00198867	0.0129124	0.0131816	0.00932411	0.00184585	0.0740978	0.0011902	0	0.00192992	0.000413166	0.00335998	0.0062285	4.15946e-05	0.00371383	0.0167762	0.00593971	0
100	India	soybeans	0.00718748	0.0223866	0.00913135	0.0243937	0.0356518	0.000974307	0.012964	0.0401968	0.0256573	0.0187021	0.00863482	0.00327277	0.00261637	0	0.0495274	0.00425587	0.00540927	0.0103462	0.0420098	0.0132186	0.0041701	0.0065082	0.0203159	0.0243025	0.0112218
100	India	sugar	0.111298	0.00124615	0.00167553	0.0292147	0.0898698	0.00466804	0.0107423	6.89317e-06	0	4.03916e-05	0.00345003	0.0123616	0.0140668	0	0.00180165	0	0	0	0	0.00163318	0.00292489	0.0143143	0.00732924	0.0312077	5.31492e-06
100	India	vegetables	0.0203195	0.0334489	0.037738	0.0551295	0.0902225	0.00562552	0.0510657	0.378338	0.0515777	0.0764646	0.0377907	0.0934943	0.0517534	4.01137e-06	0.149316	0.352821	0.0927486	0.755518	0.0120243	0.0354232	0.0251123	0.0536036	0.0711984	0.143696	0.0745238
101	Indonesia	cereals	0.293142	0.502795	0.656838	0.476706	0.251003	0.601268	0.653289	0	0.703864	0.419851	0.609145	0.597587	0.698608	0	0.288211	0.0138536	0.0437599	0.0143149	0.134633	0.602914	0.741276	0.4868	0.285181	0.308496	0.470567
101	Indonesia	chicken	0.00480399	0.0486804	0.0245483	0.0123375	0.00419498	0.0159015	0.0072528	0.00010958	0.0125808	0.0518817	0.0436421	0.0363589	0.0284908	0.0284623	0.0010217	0.000173349	0.00131655	0.00147412	0.0109949	0.0241334	0.000286437	0.00570242	0.046071	0.0367149	0
101	Indonesia	dairy	0.0018108	0.00771047	0.00469633	0.000526712	0.0704032	0.00350628	0.00351222	0.00128195	0.00427272	0.0294956	0.00100643	0.00220175	0.00713778	0.0148385	0.00280161	0.0237742	0.000261972	0.00040596	0.00108124	0.0105087	0.000133101	0.00219225	0.00912504	0.00844349	0
101	Indonesia	eggs	0.00287191	0.0204262	0.012762	0.0179255	0.0238346	0.0282123	0.00249493	0	0.00383393	0.0578812	0.00039863	0.00712075	0.023958	0.0408503	0.0252885	0.058403	0.00299918	0.000312494	0.00761936	0.0155799	0.000308348	0.0033954	0.130377	0.00592883	0
101	Indonesia	fish	0.0171925	0.236816	0.0554059	0.0581348	0.10083	0.242041	0.0515411	0.00690805	0.0468116	0.141648	0.168179	0.107072	0.0741884	0.875092	0.0397553	0.192818	0.0172401	0.00381609	0.0306311	0.136364	0.00803151	0.0419015	0.229804	0.1024	0
101	Indonesia	fruits	0.0142426	0.0161979	0.0125894	0.0262429	0.0630122	0.00609113	0.0386683	0.388981	0.03285	0.0723456	0.028804	0.0827795	0.0453918	0	0.123358	0.0707226	0.0123871	0.0278988	0.00471741	0.0164014	0.022405	0.0426476	0.0379621	0.108932	0.0912318
101	Indonesia	legumes	0.00127871	0.00686817	0.0053626	0.0101779	0.0112267	0.00177362	0.00676505	0.00136318	0.00925276	0.00573039	0.00192293	0.00324948	0.00257938	0	0.0419682	1.47879e-07	0.000134814	0.00263028	0.000582092	0.00613944	0.00238275	0.00770809	0.00633148	0.010829	0.0127435
101	Indonesia	nuts	0.0436032	0.0371244	0.0732677	0.131568	0.0374474	0.0578176	0.0475814	0.0230787	0.0316204	0.016875	0.0160038	0.0159142	0.0296294	0	0.0795849	3.20978e-05	0.00478508	0.0063584	0.0170468	0.0607005	0.0988977	0.143917	0.0378008	0.0929664	0.177883
101	Indonesia	oil	0.548948	0.0212973	0.0165718	0.0136469	0.0179695	0.00335239	0.0187308	0	0.0221372	0.0121485	0.032317	0.00732735	0.013954	0	0.0608941	0	0.890874	0.527698	0.772397	0.0149513	0.0112649	0.0267853	0.0160474	0.0124696	0.0147163
101	Indonesia	others	0.0045109	0.0265674	0.0517241	0.129638	0.0824799	0.0102963	0.0768168	0.0117562	0.00712079	0.0352673	0.0114141	0.0151566	0.00502796	0.00022174	0.0203598	0.0656769	0.00897431	0.1036	0.00510623	0.0440817	0.0494959	0.135491	0.00822403	0.0564037	0.101429
101	Indonesia	pork	0.00148156	0.00611729	0.00597176	0.00893381	0.0321702	0.00745823	0.00080615	0.000200715	0.0114575	0.00630145	0.00363524	0.00382972	0.00225316	0.00429092	0.000368042	0.000272161	0.00025865	0	0.00258459	0.0039562	2.86561e-05	0.00100789	0.00685517	0.00307338	0
101	Indonesia	roots	0.0372154	0.0305091	0.0425676	0.0405571	0.0910103	0.00798649	0.0563641	0.276761	0.0742462	0.0793842	0.0502292	0.0602033	0.0376398	0	0.171788	0.337211	0.00696143	0.0245198	0.00244736	0.0323191	0.0480971	0.0677648	0.131519	0.154422	0.0819953
101	Indonesia	ruminant_meat	0.00253342	0.0148775	0.0174796	0.00824384	0.00190376	0.00762456	0.00167357	0	0.00280213	0.0132208	0.00910805	0.00614962	0.00228097	0.0362315	0.00188329	0	0.000263816	0.000859545	0.00180512	0.00648147	8.26493e-05	0.00249511	0.0143036	0.00591923	0
101	Indonesia	soybeans	0.00117819	0.00866808	0.00398475	0.0122724	0.0330873	0.000559221	0.00538594	0.0136752	0.0117598	0.00902267	0.00311081	0.00110645	0.000923229	0	0.0332899	0.00134276	0.0003219	0.00644317	0.00557448	0.00631107	0.0023435	0.00258739	0.00721373	0.0105158	0.00556069
101	Indonesia	sugar	0.0211605	0.000558055	0.000838938	0.017053	0.0968538	0.00310826	0.00518124	0	0	0	0.00144087	0.00484892	0.00575983	0	0.00140175	0	0	0	0	0.000904074	0.00190502	0.00660075	0.00301764	0.0156728	0
101	Indonesia	vegetables	0.0040265	0.0147868	0.015391	0.0360365	0.0825733	0.00300237	0.0239367	0.275885	0.02539	0.0489468	0.019643	0.049094	0.0221772	1.26423e-05	0.108026	0.23572	0.009461	0.279669	0.0027794	0.0182539	0.0130618	0.023004	0.0301674	0.066812	0.0438732
102	Iran (Islamic Republic of)	cereals	0.496639	0.452735	0.628842	0.58714	0.144799	0.851941	0.605574	0	0.596081	0.173272	0.581158	0.376498	0.42668	0	0.327505	0.000272455	0.404337	0.0347778	0.247535	0.590559	0.764816	0.513918	0.277014	0.265117	0.614581
102	Iran (Islamic Republic of)	chicken	0.0425904	0.137802	0.0637704	0.0278591	0.0062614	0.0258637	0.0232744	4.15702e-05	0.0335944	0.0817116	0.131195	0.114888	0.0991002	0.129779	0.0018681	0.000125809	0.024249	0.00337887	0.102381	0.0582759	0.000706367	0.0166371	0.114512	0.0762554	0
102	Iran (Islamic Republic of)	dairy	0.057093	0.0781057	0.0487007	0.00352211	0.369732	0.0271662	0.0361344	0.00278131	0.0436813	0.177992	0.00750957	0.0250642	0.101578	0.311154	0.0270614	0.218291	0.0189575	0.0038085	0.0402932	0.0870947	0.000688247	0.0205836	0.0850886	0.0601231	0
102	Iran (Islamic Republic of)	eggs	0.0123098	0.0287349	0.016207	0.0171155	0.0168809	0.0224791	0.00385162	0	0.00356885	0.0449004	0.000511229	0.0110481	0.0403275	0.0596066	0.0245579	0.0718268	0.0271521	0.000363652	0.0375102	0.0187707	0.000358106	0.0052985	0.165795	0.00585251	0
102	Iran (Islamic Republic of)	fish	0.0152052	0.0613876	0.0148317	0.0128291	0.0125653	0.0328846	0.0149574	0.00157284	0.0137952	0.0183167	0.0553239	0.0370249	0.0271055	0.321571	0.00726513	0.048323	0.0303178	0.000357369	0.0344857	0.0374047	0.000833287	0.00741608	0.0533134	0.0205381	0
102	Iran (Islamic Republic of)	fruits	0.127582	0.0451532	0.0315796	0.0699601	0.144538	0.00687903	0.0929066	0.546011	0.0922781	0.347151	0.0592972	0.112351	0.113793	0	0.122839	0.168726	0.139359	0.117524	0.0285385	0.0421564	0.0650092	0.131709	0.0761067	0.198275	0.189497
102	Iran (Islamic Republic of)	legumes	0.0229944	0.03724	0.0281825	0.041115	0.0213962	0.00237849	0.0285281	0.00447198	0.0413245	0.0160965	0.0097286	0.0222887	0.0241137	0	0.180082	0.000572676	0.0101423	0.00890563	0.0236447	0.0228467	0.0920557	0.0446273	0.0360082	0.030882	0.0388379
102	Iran (Islamic Republic of)	nuts	0.0309637	0.024768	0.0204117	0.0203471	0.0231438	0.00243053	0.0309331	0.00219771	0.028767	0.0183874	0.00658887	0.0364015	0.00848615	0	0.0219022	0.00292171	0.0917507	0.00496586	0.31953	0.0240038	0.0182159	0.0605491	0.0183184	0.0184359	0.018049
102	Iran (Islamic Republic of)	oil	0.0134886	0.0082523	0.014479	0.0207922	0.0357227	0.00468623	0.0185901	0.000179889	0.015241	0.00474848	0.00829034	0.0102927	0.00290171	0	0.0141381	0.00136784	0.0752509	0.00373128	0.100193	0.0101461	0.00521104	0.0417968	0.00470044	0.00419126	0.00760805
102	Iran (Islamic Republic of)	others	0.00279351	0.00387737	0.006412	0.0348087	0.0187519	0.000352545	0.00525431	0.00254337	0.00292114	0.0027437	0.00200854	0.00406777	0.00201893	0	0.000503151	0.000691657	0	0	0.00595392	0.00401672	0.00283261	0.00644861	0	0.00588479	0.0045853
102	Iran (Islamic Republic of)	pork	0	0	0	0	0	0	0	0	0	0	0	0	0	0	0	0	0	0	0	0	0	0	0	0	0
102	Iran (Islamic Republic of)	roots	0.0379265	0.0268355	0.021566	0.0453286	0.0206978	0.00167585	0.0422402	0.141771	0.0413513	0.0179895	0.0413814	0.110813	0.0444034	0	0.0448457	0	0.00147962	0.0138717	0.00471708	0.0309189	0.0111965	0.0463179	0.0390698	0.103131	0.0391891
102	Iran (Islamic Republic of)	ruminant_meat	0.0243963	0.0461731	0.0501127	0.0215725	0.00454765	0.0141385	0.00600022	1.79517e-05	0.00987224	0.0258439	0.0345902	0.0161138	0.0116549	0.177765	0.00612331	0	0.00583436	0.00300531	0.0233239	0.01745	0.000270005	0.00927921	0.041884	0.0131599	0
102	Iran (Islamic Republic of)	soybeans	0.00140969	0.0033005	0.0013856	0.00386786	0.00661553	0.000122355	0.00232416	0.00406326	0.00432362	0.00191541	0.00125293	0.000470589	0.00043079	0	0.00960435	0.00045009	0.000806608	0.00209308	0.00699726	0.00204883	0.000779348	0.00104935	0.00240145	0.00292917	0.00152598
102	Iran (Islamic Republic of)	sugar	0.0754717	0.000690558	0.00117112	0.0158439	0.0554964	0.0020129	0.00646046	7.70016e-05	0	0.000457153	0.00175748	0.00607759	0.00789044	0	0.0012823	0	0	0	0	0.000884186	0.00193361	0.00796557	0.00301943	0.0127311	7.98701e-05
102	Iran (Islamic Republic of)	vegetables	0.0391362	0.0449449	0.0523481	0.0778983	0.118851	0.00498939	0.0829713	0.294271	0.0732005	0.0684746	0.0594067	0.1166	0.0895155	0.00012412	0.210422	0.486431	0.170363	0.803217	0.0248966	0.0534229	0.0350936	0.0864042	0.0827683	0.182494	0.0860476
103	Iraq	cereals	0.761025	0.729074	0.821551	0.785029	0.344819	0.954593	0.779397	0	0.803244	0.403608	0.798843	0.629285	0.669132	0	0.528109	0.00119838	0.643769	0.0518976	0.62304	0.803923	0.913801	0.731686	0.552648	0.478728	0.787146
103	Iraq	chicken	0.0103371	0.0343286	0.0129166	0.00566102	0.0022838	0.00450472	0.00461052	0	0.00679738	0.0270965	0.028152	0.0303957	0.0259909	0.0814351	0.000457369	0	0.00601215	0.000748323	0.0392325	0.0124201	0.000133711	0.00360049	0.0347104	0.0210049	0
103	Iraq	dairy	0.0223453	0.0307468	0.0139247	0.00155077	0.214541	0.00576792	0.0129485	0.00685239	0.013101	0.0919549	0.00326864	0.00972885	0.0353975	0.283217	0.010087	0.10243	0.0065475	0.00117878	0.0224975	0.0298239	0.00030658	0.00746908	0.0362799	0.023999	0
103	Iraq	eggs	0.00566919	0.0135588	0.00621646	0.00662587	0.0116901	0.00743584	0.00144489	0	0.00136804	0.0281797	0.000207706	0.00553496	0.0200108	0.0709802	0.0117893	0.045472	0.0128227	0.000153902	0.0272665	0.00757692	0.00012833	0.00218728	0.095117	0.00304546	0
103	Iraq	fish	0.00743673	0.0295571	0.00945797	0.00644457	0.0130505	0.00565273	0.00541672	0.0018324	0.00591183	0.00662088	0.00779985	0.0102824	0.0148603	0.201801	0.00526068	0.0067365	0.0114727	9.15152e-05	0.0285699	0.021325	0.000673251	0.0030906	0.0323921	0.0111813	0
103	Iraq	fruits	0.087861	0.0240611	0.016084	0.0354363	0.113699	0.00496191	0.0506659	0.230231	0.0343881	0.249158	0.0326591	0.0689779	0.0777297	0	0.0513133	0.0972585	0.0472538	0.0509406	0.0124553	0.0222883	0.0299872	0.0772209	0.0396857	0.136216	0.079356
103	Iraq	legumes	0.00478361	0.00910423	0.00528226	0.00877426	0.00846046	0.000727473	0.00772579	0.00103894	0.0076697	0.0060149	0.00240668	0.00449653	0.00463283	0	0.0400208	0.000176643	0.000849064	0.00189407	0.00389006	0.00544801	0.0039483	0.00877835	0.0098441	0.00911455	0.0088308
103	Iraq	nuts	0.000876938	0.000551147	0.000550723	0.000428623	0.000742701	4.41487e-05	0.000791623	3.51499e-05	0.000587995	0.000581474	0.000180345	0.000399396	0.000241834	0	0.000582675	1.29899e-05	0.00208306	0.000224289	0.0158273	0.00047223	0.000613026	0.00129829	0.00048748	0.000371348	0.000307239
103	Iraq	oil	0.0121269	0.00991231	0.0131894	0.0198805	0.0625234	0.00315569	0.0161623	0.000234171	0.0126927	0.00660182	0.00914696	0.0106265	0.00384037	0	0.0166993	0.00256035	0.0473033	0.000325819	0.133707	0.00937992	0.00461777	0.0415098	0.00693839	0.00526911	0.00715935
103	Iraq	roots	0.018922	0.0137176	0.0089612	0.01901	0.0155275	0.000600541	0.0171661	0.104412	0.0171718	0.012231	0.0182135	0.0601413	0.023869	0	0.0233224	0	0.000756974	0.0063598	0.00371457	0.0135205	0.00434662	0.0207136	0.0242819	0.0581372	0.0152697
103	Iraq	ruminant_meat	0.0193595	0.0372281	0.0324365	0.0141256	0.00759809	0.00811628	0.00412456	0	0.00639568	0.0267808	0.0248598	0.014478	0.0101678	0.362567	0.00526443	0	0.0046776	0.00224965	0.0299454	0.0122853	0.00015623	0.00640829	0.0407639	0.0116055	0
103	Iraq	soybeans	1.94575e-06	4.66754e-06	1.59285e-06	4.48765e-06	1.37304e-05	1.21302e-07	2.61308e-06	8.27894e-06	4.96722e-06	3.60283e-06	1.52566e-06	7.06585e-07	6.40656e-07	0	1.38185e-05	8.53988e-07	1.14165e-06	2.65485e-06	1.52442e-05	2.47865e-06	8.37032e-07	1.29828e-06	4.1291e-06	4.56826e-06	1.64496e-06
103	Iraq	sugar	0.000463674	4.43543e-06	6.37241e-06	8.15976e-05	0.000507608	8.86686e-06	3.20788e-05	8.70349e-07	0	4.77019e-06	9.5622e-06	4.05027e-05	5.2033e-05	0	8.33309e-06	0	0	0	0	4.77352e-06	9.29675e-06	4.38465e-05	2.31554e-05	8.78938e-05	4.7762e-07
103	Iraq	vegetables	0.0487911	0.0681508	0.0594213	0.0969478	0.204542	0.00443033	0.099511	0.655355	0.0906667	0.141164	0.0742516	0.155612	0.114075	0	0.307072	0.744153	0.216451	0.883933	0.0598385	0.0615298	0.0412783	0.0959925	0.126824	0.241235	0.101929
104	Ireland	cereals	0.23468	0.159773	0.232734	0.377862	0.027196	0.397335	0.457255	0.000224087	0.347441	0.0876769	0.316045	0.205267	0.123898	0	0.267992	0.000836898	0.331102	0.0795773	0.165417	0.229497	0.887931	0.447942	0.106639	0.165671	0.853014
104	Ireland	chicken	0.024076	0.0558902	0.0281201	0.0215761	0.00140953	0.0201811	0.0189975	0.00186186	0.01634	0.0267306	0.0931517	0.0805346	0.0463487	0.0174099	0.00491349	0.00178464	0.0257188	0.00734551	0.0623138	0.028713	0.00107911	0.0168492	0.0437815	0.0437915	0
104	Ireland	dairy	0.347193	0.334589	0.237161	0.0248662	0.793362	0.21005	0.302844	0	0.254782	0.674615	0.0486439	0.190141	0.576491	0.398905	0.346002	0.773967	0.241256	0.0983261	0.274621	0.465061	0.00970811	0.198789	0.371465	0.432725	0
104	Ireland	eggs	0.00724552	0.0118764	0.00736077	0.0129127	0.00350004	0.015515	0.00323514	0	0.00197226	0.0162397	0.000364915	0.00799308	0.021092	0.00702328	0.0289534	0.023965	0.0322153	0.000875309	0.0239581	0.00975862	0.000604958	0.00509657	0.0679402	0.00402726	0
104	Ireland	fish	0.0316816	0.0879323	0.0920794	0.0535753	0.00938565	0.106223	0.0498668	0.0395402	0.0258892	0.0365192	0.102318	0.0721236	0.0479201	0.259379	0.0383306	0.0392284	0.156206	0.0155144	0.0737424	0.0555176	0.045154	0.103414	0.0831506	0.0532184	0
104	Ireland	fruits	0.00241449	0.000449903	0.000411356	0.00226276	0.000874989	9.9574e-05	0.00265172	0.127972	0.00134776	0.00105035	0.00121244	0.00212124	0.00157556	0	0.00509261	0.00138123	0.0127363	0.010035	0.000941966	0.000873448	0.003	0.00271894	0.000965825	0.00387276	0.0120285
104	Ireland	legumes	0.00560482	0.00680855	0.00550788	0.0141258	0.00237523	0.0014285	0.012624	0.00751518	0.0115816	0.00265744	0.00367216	0.00537374	0.00478804	0	0.0806897	7.79223e-05	0.00209693	0.0129645	0.0026562	0.00610227	0.00829058	0.0184882	0.005761	0.0116609	0.0309756
104	Ireland	oil	0.000148479	0	0	0	0	0	0	0	0	0	0	0	0	0	0	0	0.00177581	0.000689619	0.00116957	0	0	0	1.53315e-07	0	0
104	Ireland	others	0.000773074	0.00232028	0.00189831	0.00323356	4.30203e-05	0.000585561	0.000742267	0.000519039	0.000735333	0.00040766	0.00256759	0.00204968	0	0.00271586	0.000353352	0	0.000598354	0.000569017	0.000934849	0.00124954	4.70931e-05	0.00116935	0.00152008	0.00120523	0
104	Ireland	pork	0.109374	0.100916	0.098862	0.222677	0.139798	0.118064	0.0306294	0.0224889	0.24403	0.0507183	0.109555	0.12353	0.0576414	0.0325	0.0131229	0.00319069	0.0806085	0	0.217214	0.0699938	0.00168759	0.041216	0.0980292	0.0617523	0
104	Ireland	roots	0.024435	0.0121405	0.0107212	0.037433	0.00469738	0.00126608	0.0388355	0.558237	0.0250137	0.00712198	0.0323322	0.0877546	0.0254207	0	0.0578737	0	0.00192159	0.0365476	0.00329784	0.0175949	0.0207037	0.0487671	0.0175246	0.0776798	0.0583177
104	Ireland	ruminant_meat	0.197694	0.220734	0.27351	0.180063	0.00706129	0.124627	0.0635676	0	0.0557061	0.0794239	0.247958	0.198077	0.0653836	0.281928	0.0665647	0	0.0719667	0.0738054	0.167808	0.102898	0.00395336	0.0690203	0.182406	0.103938	0
104	Ireland	sugar	0.00783661	4.73885e-05	7.666e-05	0.00212549	0.00208784	0.00024633	0.000978809	1.41325e-05	0	8.43588e-06	0.000218842	0.000782037	0.000735968	0	0.000255352	0	0	0	0	8.0487e-05	0.000566693	0.00135341	0.000216998	0.00156985	5.53997e-06
104	Ireland	vegetables	0.00684431	0.00652318	0.0115574	0.0472869	0.00820885	0.00437933	0.0177722	0.241628	0.0151608	0.0168304	0.0419601	0.0242523	0.0287051	0.000139583	0.0898564	0.155568	0.0417971	0.66375	0.00592526	0.0126601	0.0172741	0.0451755	0.0205994	0.0388881	0.0456584
105	Israel	cereals	0.0756019	0.0488061	0.098655	0.122068	0.0101944	0.255531	0.123191	0	0.108077	0.0176873	0.0780738	0.0417183	0.0380454	0	0.0418492	0.000145834	0.0392139	0.00329273	0.035104	0.0874941	0.257073	0.100961	0.024926	0.028922	0.146599
105	Israel	chicken	0.177073	0.396423	0.264549	0.148335	0.0130876	0.227339	0.122123	0.000266701	0.14612	0.189299	0.482894	0.32137	0.257583	0.224072	0.0102192	0.00296106	0.0584436	0.0076916	0.320337	0.227375	0.0063808	0.0877094	0.263989	0.198674	0
105	Israel	dairy	0.230626	0.215497	0.198735	0.0168017	0.69374	0.21999	0.176599	0.00191702	0.200222	0.41905	0.0245524	0.0685285	0.274936	0.483407	0.0902215	0.209557	0.0480641	0.00941411	0.125847	0.330701	0.00551313	0.1008	0.19631	0.165157	0
105	Israel	eggs	0.0266996	0.042363	0.0345471	0.0470076	0.0169766	0.0929331	0.0104139	0	0.00865168	0.0560167	0.000953159	0.0159632	0.0565969	0.0481341	0.0427664	0.0363185	0.03605	0.000470731	0.0614429	0.0383162	0.00174352	0.0141532	0.201105	0.00854923	0
105	Israel	fish	0.00604646	0.0193114	0.00605819	0.00652384	0.0023285	0.0270774	0.00785501	0.000241737	0.00534494	0.00277171	0.01021	0.00638647	0.00729436	0.026571	0.00440724	0.00126191	0.00614568	0.000281494	0.00776271	0.0145207	0.00136697	0.00420647	0.0117586	0.00611433	0
105	Israel	fruits	0.151779	0.0362595	0.0444291	0.110039	0.0706565	0.0172538	0.147465	0.346281	0.113064	0.145509	0.0742611	0.114053	0.124352	0	0.175326	0.0491604	0.178722	0.0793672	0.0658428	0.0505043	0.13204	0.181772	0.058029	0.161908	0.336328
105	Israel	legumes	0.0189082	0.0185897	0.0200947	0.0313626	0.00474118	8.71093e-05	0.0185386	0.0013173	0.0280881	0.00698629	0.00532802	0.0132966	0.0156975	0	0.134111	0.000184364	0.00745485	0.00378638	0.0232765	0.0131774	0.349095	0.0352249	0.0181126	0.0119962	0.0342671
105	Israel	nuts	0.00701185	0.00391974	0.00549047	0.00617744	0.0039188	0.000890064	0.0136036	3.28165e-05	0.00504344	0.00647727	0.00254992	0.000949979	0.0011243	0	0.00244289	8.88851e-06	0.0409029	0.000813885	0.030276	0.00530183	0.0116942	0.0122722	0.00215885	0.00253742	0.00700113
105	Israel	oil	0.0555329	0.0236575	0.0307689	0.0818732	0.0289128	0.0282007	0.0591103	0.00130886	0.0585373	0.00964742	0.0383467	0.0217131	0.0155298	0	0.0576394	0.00488741	0.27722	0.00247502	0.209395	0.0243606	0.0353451	0.109889	0.0191343	0.0128878	0.0607102
105	Israel	pork	0.0135597	0.0121105	0.0156106	0.0272726	0.0228129	0.0237922	0.00331711	0.000204706	0.0360148	0.00588579	0.00962737	0.00830005	0.00520368	0.00749373	0.000652129	0.000162681	0.00303477	0	0.0187417	0.00924601	0.000163633	0.00385074	0.0097623	0.00441034	0
105	Israel	roots	0.0701784	0.0333834	0.0390757	0.105008	0.0185212	0.00598105	0.0973422	0.114075	0.0851113	0.0196166	0.0646099	0.13483	0.0557997	0	0.0658312	0.0244192	0.00297223	0.0152156	0.00643127	0.0533546	0.0473287	0.10639	0.0403035	0.127229	0.106136
105	Israel	ruminant_meat	0.0790796	0.0881321	0.143454	0.0747205	0.00403758	0.0811251	0.0217328	0	0.0272415	0.0325384	0.0710417	0.04273	0.018388	0.210246	0.0104945	0	0.00908071	0.00424273	0.0455959	0.0451718	0.00134399	0.0232022	0.0606512	0.0250053	0
105	Israel	sugar	0.00238431	4.25048e-05	0.000247494	0.000473914	7.64071e-05	0.000101728	7.29094e-05	2.57107e-05	0	0.000195661	6.45966e-05	9.4668e-05	0.000105458	0	7.6446e-05	0	0	0	0	3.2516e-05	0.000209257	0.000297267	6.32577e-05	0.000135323	8.61513e-05
105	Israel	vegetables	0.0855196	0.0615043	0.0982846	0.222336	0.109995	0.0196985	0.198635	0.534329	0.178483	0.0883195	0.137487	0.210066	0.129343	7.6115e-05	0.363963	0.670933	0.292695	0.872949	0.0499477	0.100444	0.150703	0.219271	0.0936968	0.246474	0.308872
106	Italy	cereals	0.382591	0.338079	0.490717	0.427362	0.0602799	0.70191	0.546611	0.000159918	0.416526	0.0716554	0.508793	0.341779	0.336042	0	0.277916	0.00203775	0.174151	0.0170852	0.203689	0.460289	0.64894	0.407768	0.182504	0.214006	0.525843
106	Italy	chicken	0.0280286	0.0940904	0.0455886	0.0178763	0.00273818	0.0242019	0.0183954	7.65894e-06	0.0177864	0.0246832	0.109299	0.0871417	0.0680961	0.0650939	0.00301716	0.00234968	0.00819007	0.001218	0.0611691	0.0410407	0.00053645	0.0118753	0.0655381	0.0477647	0
106	Italy	dairy	0.123347	0.1671	0.110564	0.00730759	0.455571	0.0700913	0.0894812	0.00579012	0.0852944	0.18672	0.0183673	0.0600471	0.24238	0.428924	0.0698646	0.320144	0.0242917	0.00564191	0.0803055	0.198968	0.00167149	0.0457915	0.159544	0.136554	0
106	Italy	eggs	0.0157825	0.0364501	0.0216409	0.0212662	0.0123667	0.0338052	0.00570855	0	0.00413047	0.0276331	0.000772408	0.0157757	0.0567256	0.0473373	0.0366192	0.0629527	0.0206337	0.000319489	0.043888	0.0255752	0.000556122	0.00714004	0.184993	0.00801505	0
106	Italy	fish	0.00535911	0.0210464	0.00720663	0.0101441	0.00353153	0.0184472	0.00655818	0.00195211	0.00419323	0.00435327	0.012184	0.00926895	0.0102299	0.185316	0.00584002	0.0102551	0.00791722	0.000236771	0.00880237	0.0127547	0.00761552	0.00626706	0.0193968	0.00751091	0
106	Italy	fruits	0.132143	0.0475243	0.0333205	0.0699975	0.101342	0.00339871	0.100584	0.515166	0.124717	0.581195	0.0612952	0.139662	0.0802905	0	0.1111	0.076761	0.11598	0.220859	0.0290781	0.0548605	0.251403	0.194985	0.078374	0.230027	0.231988
106	Italy	legumes	0.00606138	0.0115701	0.00868199	0.0118387	0.00345262	0.00122101	0.0119719	0.000668593	0.00988904	0.00276584	0.00427759	0.00517145	0.00659148	0	0.0495396	0.00019447	0.000481251	0.00163193	0.00323113	0.00794678	0.00992269	0.0132197	0.00882814	0.00938932	0.0174845
106	Italy	nuts	0.0108602	0.00757665	0.00739758	0.00807298	0.00574908	0.000606497	0.0151469	0.00497502	0.00834337	0.00507584	0.00435982	0.00774635	0.00479887	0	0.01218	0.00014664	0.0495471	0.00174314	0.0400802	0.00743954	0.0134571	0.0228675	0.00423807	0.0074693	0.00923999
106	Italy	oil	0.0922817	0.0277759	0.0290225	0.12853	0.0790299	0.0238801	0.0503441	0.00693836	0.0416826	0.00778076	0.0258132	0.0415789	0.0156787	0	0.0516354	0.0384926	0.45257	0.00957738	0.299918	0.0203225	0.0128562	0.13387	0.0484888	0.0209248	0.0889576
106	Italy	others	0.0019346	0.00943478	0.00447072	0.00599803	0.000361761	0.00165452	0.0014961	4.08621e-05	0.000489598	0.000495005	0.00660027	0.00345756	0	0.0325577	0.000610321	0	0.000748771	0.00017565	0.00165154	0.00325266	8.93801e-06	0.00178884	0.00765261	0.00215097	0
106	Italy	pork	0.0818339	0.106387	0.0998377	0.125968	0.169667	0.0883609	0.0185646	0.00294553	0.175546	0.0296435	0.0796529	0.0837453	0.0532487	0.0752421	0.00570101	0.00287896	0.0177341	0	0.136677	0.0630091	0.000532874	0.0198336	0.0916849	0.0422146	0
106	Italy	roots	0.0111902	0.00781903	0.00662281	0.0129359	0.00351536	0.000581174	0.014405	0.0445137	0.0110046	0.00255864	0.0143426	0.0363324	0.0144968	0	0.0153573	0.00197262	0.000293338	0.00280135	0.00126477	0.00967954	0.00401364	0.0143836	0.0100268	0.0324466	0.0131871
106	Italy	ruminant_meat	0.0371701	0.0594082	0.0697516	0.0260309	0.00214463	0.0233024	0.00978506	0	0.00982541	0.0116676	0.0447282	0.0356328	0.0143535	0.16519	0.00681988	0	0.00398498	0.00219792	0.0252877	0.0236146	0.000304563	0.00845683	0.0428978	0.0182366	0
106	Italy	soybeans	0.00871935	0.0201979	0.00892579	0.023185	0.0233808	0.000887693	0.0166182	0.0268887	0.024141	0.00568693	0.00913264	0.00324175	0.00292335	0	0.069091	0.00190311	0.00295715	0.00887141	0.0394967	0.0134673	0.00583884	0.00682189	0.0129269	0.0193529	0.0107466
106	Italy	sugar	0.0287802	0.000246248	0.000385728	0.00589875	0.0124144	0.000904607	0.00290768	1.05894e-05	0	2.82067e-05	0.000781581	0.0026009	0.00333475	0	0.000546143	0	0	0	0	0.000355824	0.000879317	0.00319648	0.000996591	0.00526212	1.16891e-05
106	Italy	vegetables	0.0339164	0.0452933	0.0558652	0.0975875	0.0644557	0.00674658	0.0914217	0.389943	0.0664308	0.0380574	0.0996012	0.126818	0.0908099	0.000339286	0.284162	0.479911	0.12052	0.727641	0.0254622	0.0574239	0.041464	0.101736	0.0819085	0.198676	0.102542
107	CÃ´te d'Ivoire	cereals	0.164969	0.187263	0.158424	0.0956749	0.0557937	0.284605	0.129144	0	0.280147	0.182289	0.3224	0.221556	0.318169	0	0.0887181	0.0189593	0.0352991	0.00581038	0.106128	0.157275	0.219236	0.0581044	0.0984606	0.0458243	0.0892674
107	CÃ´te d'Ivoire	chicken	0.0018763	0.0117854	0.00388379	0.00132242	0.000735933	0.00543912	0.000866651	0	0.00305634	0.0115518	0.0155278	0.00814551	0.01052	0.0204317	0.000147202	0	0.000703647	0.00039076	0.0042589	0.00415976	6.82063e-05	0.000404271	0.0106211	0.00337208	0
107	CÃ´te d'Ivoire	dairy	0.000612444	0.00162884	0.000748015	3.70208e-05	0.0106056	0.00150973	0.000315787	0	0.000986968	0.00619853	0.000189682	0.000438249	0.00274962	0.0125631	0.000563187	0.0112373	0.000139592	0.000112127	0.000421406	0.00150209	1.30477e-05	0.000118979	0.0019765	0.000652486	0
107	CÃ´te d'Ivoire	eggs	0.0014461	0.00654157	0.00262678	0.00217515	0.00529384	0.0126172	0.000381682	0	0.000864433	0.0168828	0.000160999	0.00208446	0.0113823	0.0250266	0.0053322	0.0393686	0.002109	0.000112937	0.00415961	0.00356623	9.19938e-05	0.000345134	0.0409014	0.000687072	0
107	CÃ´te d'Ivoire	fish	0.00287236	0.0233046	0.0028821	0.00241913	0.00670936	0.0366014	0.00249394	0.000418499	0.00486587	0.0140048	0.0280983	0.0113656	0.0110413	0.294858	0.00231876	0.0451359	0.00417424	0.000262657	0.00537958	0.00923773	0.000552766	0.000774404	0.0230362	0.00400204	0
107	CÃ´te d'Ivoire	fruits	0.0386293	0.0226559	0.0102944	0.0231619	0.0236154	0.0179847	0.0357633	0.183728	0.0382428	0.0726203	0.0504467	0.11499	0.0731753	0	0.0913741	0.38732	0.0154627	0.0175836	0.00811762	0.0191982	0.00633547	0.0139201	0.059005	0.0756038	0.039691
107	CÃ´te d'Ivoire	legumes	0.00412232	0.0138848	0.00887324	0.0100841	0.0192247	0.00464919	0.00692131	0.00198357	0.020256	0.0107982	0.0055505	0.00506503	0.00791769	0	0.0462691	3.24502e-05	0.000810325	0.00459523	0.00282925	0.00846349	0.00577777	0.00614869	0.00965636	0.00760204	0.0114808
107	CÃ´te d'Ivoire	nuts	0.0920777	0.145027	0.179616	0.129139	0.0589581	0.335142	0.141606	0.00366098	0.141684	0.0345828	0.0366281	0.0766411	0.0993282	0	0.0491821	5.16581e-05	0.0320721	0.188327	0.269763	0.164444	0.0931522	0.160775	0.1294	0.053045	0.0318092
107	CÃ´te d'Ivoire	oil	0.348039	0.0260638	0.014128	0.00888569	0.0237886	0.00955263	0.0118285	0.000399381	0.0288387	0.0153611	0.0563039	0.00971008	0.025509	0	0.0537521	0	0.784104	0.234475	0.526802	0.0134759	0.0141804	0.0116957	0.0161927	0.00624461	0.00840696
107	CÃ´te d'Ivoire	others	0.0784026	0.346799	0.470984	0.58635	0.412823	0.199652	0.539023	0.000210837	0.0574281	0.302661	0.159438	0.0493415	0.064229	0	0.123555	0.000522909	0.00711727	0.0398879	0.032621	0.448953	0.429104	0.616588	0.0568956	0.257766	0.561023
107	CÃ´te d'Ivoire	pork	0.000711924	0.0018128	0.00115059	0.00122331	0.0068959	0.00313125	0.000117852	3.94582e-05	0.0034882	0.00171958	0.00157636	0.00105061	0.00101447	0.00377691	7.88184e-05	0.000170942	0.000172102	0	0.00122993	0.000834203	8.36934e-06	9.10263e-05	0.00192468	0.000343588	0
107	CÃ´te d'Ivoire	roots	0.224327	0.128358	0.094146	0.0936808	0.267573	0.0481133	0.112395	0.738508	0.371728	0.234266	0.23802	0.448452	0.301279	0	0.470148	0.356268	0.104109	0.13449	0.0238947	0.136379	0.214592	0.120039	0.444546	0.512271	0.243984
107	CÃ´te d'Ivoire	ruminant_meat	0.0108217	0.0724274	0.0414831	0.0294473	0.00649927	0.0347955	0.0042295	0.00125958	0.017473	0.0678945	0.0592451	0.0254924	0.035673	0.643344	0.00480778	0	0.0036097	0.00322441	0.0103646	0.020112	0.000487719	0.00389683	0.0841603	0.0090134	0
107	CÃ´te d'Ivoire	soybeans	1.3055e-05	5.92323e-05	1.77038e-05	3.87503e-05	0.000163548	5.41391e-06	1.81564e-05	6.1992e-05	8.25575e-05	5.67757e-05	3.11058e-05	6.99928e-06	9.58524e-06	0	0.000164395	1.94477e-05	4.93902e-06	5.12441e-05	6.11699e-05	3.06861e-05	1.57828e-05	5.38842e-06	4.67032e-05	2.71088e-05	1.64635e-05
107	CÃ´te d'Ivoire	sugar	0.0260989	0.000426542	0.000422659	0.00598999	0.0531779	0.00334824	0.00194098	2.36911e-06	0	2.73266e-05	0.00160511	0.00341222	0.00665098	0	0.000773173	0	0	0	0	0.000489587	0.00142994	0.00152999	0.00217564	0.00449203	1.73772e-06
107	CÃ´te d'Ivoire	vegetables	0.00498045	0.0119617	0.0103192	0.0103699	0.048142	0.00285254	0.0129546	0.0697278	0.0308578	0.0290853	0.024778	0.0222478	0.0313517	0	0.062816	0.140914	0.0101119	0.370676	0.00396934	0.0118782	0.0149543	0.00556306	0.0210007	0.0190535	0.0143196
108	Kazakhstan	cereals	0.620037	0.548511	0.663659	0.722956	0.157048	0.851875	0.680152	0.000726763	0.628011	0.28793	0.711507	0.485067	0.510874	0	0.46847	0.000839109	0.267831	0.101092	0.255199	0.636602	0.918887	0.638308	0.390091	0.422307	0.828438
108	Kazakhstan	chicken	0.007526	0.0225357	0.00908448	0.00450479	0.000892314	0.00356026	0.003479	0	0.00460804	0.0162544	0.0223163	0.0209127	0.018023	0.0182484	0.000349542	0	0.00220587	0.00124341	0.0135096	0.00857808	0.000118726	0.0027191	0.0211225	0.0160452	0
108	Kazakhstan	dairy	0.122644	0.155646	0.0871375	0.00637099	0.641709	0.0488383	0.0633088	0.00186276	0.0740895	0.43646	0.0139173	0.056133	0.233957	0.559168	0.0665567	0.399638	0.0217204	0.0177092	0.0666316	0.154785	0.00115855	0.039984	0.195197	0.154177	0
108	Kazakhstan	eggs	0.00777056	0.0167431	0.0082268	0.00997648	0.00860159	0.0110589	0.00205268	0	0.00176605	0.0318069	0.000311049	0.00716575	0.0261187	0.0303638	0.0169926	0.0377729	0.00885508	0.00048143	0.0176339	0.0098425	0.000214675	0.00310386	0.108783	0.004381	0
108	Kazakhstan	fish	0.00196941	0.00734376	0.00232245	0.00177779	0.00210077	0.00147225	0.00150799	0.000676322	0.00154904	0.00169129	0.00231545	0.0025001	0.00395165	0.0180054	0.00144194	0.00115569	0.0012393	4.98972e-05	0.00337312	0.0050224	0.000488536	0.00116891	0.00746535	0.00315099	0
108	Kazakhstan	fruits	0.0170167	0.00774255	0.00544409	0.0119068	0.0120423	0.00111869	0.014609	0.201404	0.012226	0.0393052	0.0100916	0.0250464	0.0225784	0	0.024475	0.0693086	0.00786124	0.0324443	0.00450212	0.00519128	0.00668171	0.0171097	0.0171352	0.0438441	0.0183156
108	Kazakhstan	legumes	0.00241121	0.00392742	0.00277414	0.00342249	0.00075159	0.000164236	0.00111447	0.000402312	0.0038364	0.00186155	0.00142006	0.0011311	0.00369049	0	0.013644	0.000192879	0.00017599	0.0027691	0.000822657	0.0019557	0.00296884	0.00435122	0.00444988	0.00322106	0.00600671
108	Kazakhstan	nuts	0.000359557	0.000204582	0.000206084	0.000175772	0.000155304	1.85088e-05	0.00029525	2.03152e-05	0.000177222	0.000135839	5.86715e-05	0.000202952	9.69197e-05	0	0.000319987	2.69825e-06	0.000185453	0.000103485	0.00394171	0.000177292	0.000279877	0.00064311	0.000154037	0.000147739	0.000143002
108	Kazakhstan	oil	0.079562	0.066247	0.0766308	0.0733095	0.0364889	0.0432346	0.138617	0.00508044	0.157646	0.0569751	0.0761899	0.127562	0.0498576	0	0.184341	0.0015381	0.631409	0.00969121	0.554347	0.079688	0.0375134	0.181984	0.050843	0.0514238	0.0504777
108	Kazakhstan	others	0.00502941	0.0198692	0.012865	0.0150777	0.000643282	0.00253405	0.00285678	0.00109439	0.00393996	0.00484037	0.0132327	0.0111434	0	0.0703616	0.0012565	0	0.00100011	0.00189694	0.00418193	0.00764921	0.000101043	0.00432759	0.0148178	0.00794544	0
108	Kazakhstan	pork	0.0139087	0.0168837	0.0131086	0.0202971	0.040725	0.00998303	0.0023043	0.000929243	0.0256157	0.0117851	0.0110346	0.0131379	0.00846528	0.0164304	0.000911602	0.000596708	0.00262786	0	0.0190028	0.00837885	7.0958e-05	0.00298202	0.0186435	0.00796297	0
108	Kazakhstan	roots	0.0455419	0.0297695	0.0208352	0.0500078	0.0200558	0.00156904	0.0428209	0.338069	0.0384829	0.0242547	0.0477293	0.136789	0.0547167	0	0.0589229	0	0.000918141	0.0349338	0.00422848	0.0308701	0.0127588	0.0517128	0.048848	0.14681	0.0458114
108	Kazakhstan	ruminant_meat	0.0507546	0.0783347	0.0763075	0.0358992	0.00831216	0.0220879	0.0100798	0	0.0134956	0.0449467	0.0583931	0.0376202	0.0225381	0.287421	0.0117395	0	0.00526665	0.0115939	0.0336551	0.0268195	0.000407599	0.0126872	0.0771794	0.0283468	0
108	Kazakhstan	soybeans	0.00248406	0.00537293	0.00196442	0.0062619	0.00940697	0.000168109	0.00345753	0.0142188	0.00590468	0.00378974	0.00212069	0.000852455	0.000779004	0	0.0185183	0.000661174	0.0007345	0.00773521	0.0092047	0.00300185	0.00130325	0.00171925	0.00440605	0.00611904	0.00261775
108	Kazakhstan	sugar	0.00235851	2.16558e-05	3.73458e-05	0.000449595	0.00134089	4.8682e-05	0.000164824	9.75885e-06	0	3.27581e-05	5.36157e-05	0.000192899	0.000248993	0	4.6583e-05	0	0	0	0	2.32258e-05	5.8737e-05	0.00023101	9.90898e-05	0.000460745	4.96219e-06
108	Kazakhstan	vegetables	0.0206264	0.020848	0.0193966	0.0376065	0.0597258	0.00226807	0.0331788	0.435505	0.0286519	0.0379297	0.0293085	0.0745436	0.0441037	9.80828e-07	0.132014	0.488294	0.0479698	0.778256	0.00976644	0.0214158	0.0169887	0.0369678	0.0407648	0.103657	0.048185
109	Jamaica	cereals	0.000805163	0.000753788	0.00147679	0.000962278	5.6484e-05	0.00152873	0.00189326	0	0.00162568	0.000633782	0.00107689	0.00102557	0.000569712	0	0.000307063	1.96736e-05	0.000552315	7.51224e-06	0.00183342	0.000940683	0.00126237	0.000895132	0.000346904	0.000247727	0.00103283
109	Jamaica	chicken	0.0933405	0.442218	0.317766	0.102516	0.0104832	0.294016	0.105668	0	0.152236	0.278677	0.508077	0.291002	0.28477	0.380515	0.0052033	0	0.0971312	0.00566052	0.477921	0.245421	0.00673353	0.0593433	0.309792	0.15136	0
109	Jamaica	dairy	0.0837539	0.167875	0.12343	0.0114022	0.434189	0.0839239	0.129505	0.0167649	0.125291	0.303545	0.0451675	0.0482872	0.153561	0.121442	0.0123553	0.152805	0.0471943	0.00397817	0.0903226	0.282164	0.0134598	0.0763084	0.156862	0.108246	0
109	Jamaica	eggs	0.002843	0.00970034	0.0084935	0.00666379	0.00298016	0.0269536	0.00183913	0	0.0017016	0.0160956	0.000208187	0.00294294	0.0121765	0.0184197	0.00744877	0.00706194	0.0115051	6.46539e-05	0.0184469	0.00831504	0.000358912	0.00200216	0.0471467	0.00121878	0
109	Jamaica	fish	0.0106697	0.0669502	0.0201791	0.0150033	0.00663946	0.156891	0.0235704	0.00103063	0.01767	0.0262886	0.0609178	0.0269928	0.0248129	0.356145	0.00746245	0.0114429	0.0573931	0.00115979	0.042455	0.0421619	0.00247237	0.0102959	0.0566599	0.0135673	0
109	Jamaica	fruits	0.0738197	0.0447319	0.0417806	0.0651083	0.0635905	0.0352711	0.148369	0.478085	0.146347	0.0957987	0.0756185	0.152255	0.128489	0	0.200223	0.0441601	0.139964	0.0125127	0.0453751	0.0465862	0.0830616	0.111345	0.0800302	0.127691	0.221052
109	Jamaica	legumes	0.0039468	0.0103247	0.0132886	0.0124203	0.00208182	0.00287199	0.010412	0.001537	0.0180051	0.0050526	0.00482854	0.00238491	0.00708031	0	0.0339212	0.000136872	0.00145413	0.00210838	0.00405432	0.00853077	0.00980985	0.0125109	0.00879987	0.00510279	0.0189186
109	Jamaica	nuts	0.136711	0.0499574	0.140685	0.179741	0.0144723	0.172249	0.0952663	0.014396	0.0545382	0.0136829	0.0291168	0.0181587	0.0462869	0	0.080042	0	0.0510824	0.000837262	0.068628	0.0921798	0.37349	0.23497	0.0377175	0.0610738	0.267515
109	Jamaica	oil	0.00648643	0.0113087	0.0124751	0.00623734	0.0026202	0.00363314	0.0159434	0	0.0160307	0.00381907	0.0218966	0.00342929	0.00812131	0	0.0220128	0	0.0413121	0	0.0899048	0.00888216	0.0155104	0.0169571	0.00484206	0.00298805	0.00782724
109	Jamaica	others	0.0038192	0.00882254	0.0241906	0.0861481	0.018251	0.00620084	0.0364903	0.00292823	0.00506004	0.00700102	0.00463671	0.00549123	0.00229835	0.000934026	0.00808133	0.0015139	0.0256134	0.0722014	0.00688858	0.0137042	0.0710568	0.041704	0.00362288	0.00831528	0.0311414
109	Jamaica	pork	0.0163452	0.0313929	0.0434472	0.0437671	0.0453354	0.0781177	0.00663173	0.000425153	0.0801875	0.0191453	0.0238048	0.0173225	0.0126738	0.0324635	0.00128583	0.000358097	0.0109643	0	0.0636983	0.0227146	0.000381327	0.00616673	0.0259089	0.00711768	0
109	Jamaica	roots	0.11216	0.0695888	0.0940303	0.155739	0.051097	0.0316103	0.176878	0.171638	0.242345	0.0743137	0.0992605	0.237256	0.160276	0	0.286284	0.261012	0.181531	0.0224363	0.0312278	0.123368	0.223102	0.236915	0.143192	0.306756	0.293208
109	Jamaica	ruminant_meat	0.00933422	0.025369	0.0440095	0.0140738	0.000873249	0.026273	0.00387145	0	0.00668525	0.0143649	0.0182411	0.00845478	0.00379019	0.0900799	0.00193277	0	0.0037557	0.000615187	0.0137979	0.0122219	0.000416815	0.00532398	0.0181683	0.00467705	0
109	Jamaica	sugar	0.416129	0.00514134	0.0111788	0.148787	0.24255	0.0579989	0.0757915	2.60141e-05	0	0.000310057	0.0168398	0.0390597	0.0576814	0	0.00877357	0	0	0	0	0.00926037	0.0452725	0.0719789	0.0203431	0.0645884	7.08997e-05
109	Jamaica	vegetables	0.029836	0.0558657	0.10357	0.151431	0.10478	0.0224601	0.16787	0.31317	0.132276	0.141272	0.0903091	0.145938	0.0974121	0	0.324667	0.521489	0.330546	0.878418	0.0454458	0.0835492	0.153611	0.113283	0.0865687	0.13705	0.159234
110	Japan	cereals	0.491125	0.233232	0.322861	0.285571	0.0625648	0.360068	0.516927	0	0.415168	0.0978247	0.399558	0.305961	0.387685	0	0.164553	3.21818e-05	0.222332	0.00501644	0.187385	0.32826	0.847125	0.413285	0.0802622	0.155096	0.504423
110	Japan	chicken	0.0473628	0.130356	0.0696182	0.041771	0.00514356	0.0418029	0.0357231	0	0.0436508	0.0883037	0.162242	0.127842	0.0853969	0.0391407	0.00255958	6.60627e-08	0.0354286	0.00185769	0.132441	0.0715591	0.00155807	0.0262896	0.0738384	0.107305	0
110	Japan	dairy	0.0865685	0.100885	0.0750739	0.00654998	0.415069	0.0649526	0.0728929	2.40316e-05	0.0789272	0.265316	0.0111064	0.0385161	0.124967	0.134734	0.054821	0.15183	0.039352	0.00298459	0.0733737	0.144703	0.00167076	0.0433322	0.0769366	0.116267	0
110	Japan	eggs	0.0592038	0.11735	0.0763671	0.111432	0.0600083	0.157273	0.0255166	0	0.0200234	0.20931	0.0027283	0.0530595	0.149856	0.0777572	0.150372	0.154076	0.172224	0.000870801	0.209795	0.0994997	0.0034083	0.0364011	0.461178	0.0354604	0
110	Japan	fish	0.0656383	0.223448	0.242395	0.116078	0.042733	0.242831	0.0946854	0.0125498	0.0507533	0.117001	0.217511	0.135721	0.0762954	0.67478	0.0410724	0.0856574	0.19345	0.0020333	0.147797	0.169377	0.0080974	0.20948	0.148352	0.116273	0
110	Japan	fruits	0.0218294	0.00639089	0.00517449	0.0192069	0.0206108	0.000827456	0.0202927	0.17739	0.01849	0.0393456	0.010422	0.0190727	0.0130696	0	0.0303443	0.0237806	0.0461866	0.00808705	0.00754252	0.00860766	0.0195932	0.0277762	0.00978655	0.0413706	0.0884433
110	Japan	legumes	0.00470154	0.00682997	0.00560477	0.0132664	0.00501209	0.00171845	0.0121951	0.00184617	0.0121657	0.00361608	0.00265544	0.00421016	0.00290322	0	0.0472527	3.8755e-06	0.00134291	0.00131364	0.00256972	0.00672788	0.00479918	0.0136319	0.00378049	0.0116047	0.0281312
110	Japan	nuts	0.00067551	0.000205732	0.000390122	0.000658923	0.000225463	4.88094e-05	0.000821635	0.00240595	0.00104596	0.000510561	0.000318816	0.00096481	0.000357799	0	0.00154108	2.42115e-05	0.000651147	0.000179762	0.000419697	0.000331827	0.00124432	0.00202512	1.86945e-05	0.000951067	0.00214544
110	Japan	oil	0.00146921	0.00138365	0.00113614	0.00105912	0.0005388	0.000215203	0.00223975	0	0.00190876	0.000502574	0.00290125	0.000626227	0.00101026	0	0.00449321	0	0.00705428	5.80655e-05	0.0112141	0.00107595	0.00149031	0.00312702	0.000479029	0.000879348	0.0021193
110	Japan	others	0.000131168	0.000476067	0.000408956	0.000579427	1.53157e-05	0.000123254	0.000121567	2.17096e-05	0.000155019	0.000109103	0.000398612	0.000282527	0	0.000624358	3.81066e-05	0	6.64224e-05	1.17546e-05	0.000169985	0.000264552	5.50929e-06	0.000173423	0.000214256	0.000220358	0
110	Japan	pork	0.0733665	0.0818586	0.084201	0.157751	0.196763	0.0982477	0.0198322	0.00371875	0.203386	0.0536637	0.0672415	0.0673173	0.0336198	0.0295385	0.005595	0.00168401	0.0353766	0	0.156147	0.0585864	0.000780518	0.0241661	0.0546263	0.0446366	0
110	Japan	roots	0.0386892	0.0199218	0.0196887	0.0544427	0.0220316	0.00280177	0.0572649	0.14825	0.0470541	0.0203007	0.0366182	0.0961401	0.0466421	0	0.0595239	0.192807	0.038241	0.00620262	0.00480404	0.0317484	0.0276688	0.0722614	0.0226771	0.124597	0.116897
110	Japan	ruminant_meat	0.0224141	0.0301098	0.0393224	0.0216816	0.00159541	0.017252	0.00672571	0	0.00745273	0.0136399	0.023966	0.0191581	0.00582157	0.0433987	0.00416895	0	0.00518884	0.000918409	0.0187956	0.0143996	0.000294539	0.00649379	0.0167371	0.0127655	0
110	Japan	soybeans	0.00335425	0.00666852	0.0032301	0.0124585	0.0116347	0.000423518	0.00761762	0.0145664	0.0120014	0.0044175	0.0033081	0.00111813	0.000791979	0	0.0290949	0.000477662	0.0025312	0.00247967	0.0193619	0.00537308	0.00366971	0.00356662	0.0033048	0.00878052	0.00947719
110	Japan	sugar	0.0459693	0.000329719	0.000531819	0.0131995	0.025916	0.00179534	0.00557955	5.06207e-06	0	1.93342e-05	0.00117055	0.00373606	0.00376622	0	0.000939108	0	0	0	0	0.000587783	0.0022802	0.00694216	0.00105554	0.00997034	9.0963e-06
110	Japan	vegetables	0.0375015	0.0405537	0.0539963	0.144293	0.130138	0.00961815	0.121565	0.639222	0.0878175	0.0861186	0.0578542	0.126274	0.0678177	2.67611e-05	0.403631	0.389628	0.200575	0.967986	0.0281836	0.0588988	0.0763142	0.111048	0.0467523	0.213823	0.248354
112	Jordan	cereals	0.0571412	0.0379576	0.0771451	0.0709248	0.00831718	0.259573	0.0839389	0	0.0817346	0.0128189	0.05603	0.0289244	0.0306822	0	0.0281956	9.13208e-05	0.0215876	0.00143551	0.0264571	0.0703121	0.238358	0.0626672	0.0182864	0.0182881	0.0913042
112	Jordan	chicken	0.198958	0.445449	0.298648	0.124348	0.0141612	0.296776	0.122551	1.55554e-05	0.175442	0.217912	0.491271	0.336267	0.311743	0.290776	0.00594152	4.16966e-05	0.0489052	0.00520215	0.384388	0.266513	0.00873381	0.0772198	0.286821	0.198571	0
112	Jordan	dairy	0.167433	0.162332	0.138681	0.011592	0.521184	0.158015	0.116719	0.0114995	0.136365	0.316183	0.0244234	0.046008	0.182914	0.43096	0.0525117	0.183765	0.0214947	0.00330209	0.0936194	0.25451	0.00684621	0.0605331	0.120286	0.0875627	0
112	Jordan	eggs	0.0242153	0.0390495	0.0319074	0.0322528	0.0160851	0.108677	0.00852451	0	0.00783272	0.0503064	0.000804561	0.0135908	0.0532896	0.0562258	0.0336433	0.0458899	0.0231431	0.000237022	0.0592908	0.0360899	0.00186069	0.010396	0.174496	0.00639354	0
112	Jordan	fish	0.00113777	0.00348167	0.00137573	0.000993527	0.000634702	0.00460627	0.00125079	5.64091e-05	0.00121805	0.000592101	0.00199025	0.00109899	0.0014484	0.00763908	0.000586292	0.000532472	0.000608867	1.56036e-05	0.00177315	0.00301232	0.000767048	0.000773856	0.00220193	0.000892555	0
112	Jordan	fruits	0.116192	0.0308891	0.0323492	0.0655317	0.0629975	0.0178102	0.109567	0.214141	0.102226	0.15369	0.0523312	0.0865658	0.0836024	0	0.0892389	0.0647583	0.0728723	0.0293579	0.0225224	0.0415165	0.148775	0.116108	0.0441783	0.109876	0.198545
112	Jordan	legumes	0.00610454	0.0061646	0.006637	0.00789992	0.00154045	1.07341e-06	0.00526077	0.000341479	0.00919714	0.00219851	0.00161576	0.00406403	0.00521236	0	0.0372361	8.15065e-05	0.00168622	0.000661594	0.00775467	0.00443673	0.127591	0.00939443	0.00563591	0.00317193	0.00871353
112	Jordan	nuts	0.00527772	0.00352395	0.00381103	0.00378428	0.00340317	0.000963458	0.00863593	8.59186e-05	0.00439177	0.00498691	0.00168905	0.002715	0.000919324	0	0.00179789	0.000126478	0.0222107	0.000176883	0.0218827	0.00479593	0.00677163	0.00875485	0.0018773	0.00207637	0.0048678
112	Jordan	oil	0.146009	0.019321	0.0214963	0.231753	0.13354	0.021234	0.0355527	0.0026982	0.0157232	0.00257972	0.00978771	0.0106585	0.00437951	0	0.00718329	0.0380219	0.398849	0.00733167	0.228713	0.00433798	0.00896551	0.178099	0.0482402	0.00769801	0.162013
112	Jordan	others	3.18968e-05	0.000111776	6.40953e-05	9.73236e-05	5.62931e-06	5.85855e-05	2.39771e-05	0	4.26412e-06	8.38981e-06	7.47523e-05	2.95953e-05	0	0.000447789	6.23502e-06	0	9.83927e-06	1.29034e-06	2.29711e-05	4.76297e-05	0	2.76691e-05	8.40022e-05	1.73023e-05	0
112	Jordan	roots	0.0591178	0.028897	0.0336431	0.0676842	0.0156275	0.00641997	0.074078	0.0807968	0.0719135	0.0159709	0.0516043	0.108015	0.0464938	0	0.0486816	0	0.000999321	0.00716425	0.00590811	0.0471051	0.0460978	0.0720114	0.0325831	0.0892738	0.071569
112	Jordan	ruminant_meat	0.062324	0.0818539	0.131051	0.054533	0.00744145	0.0886357	0.0161379	0	0.0285021	0.0393571	0.0695154	0.0240619	0.0189979	0.213928	0.0106731	0	0.00652501	0.00251841	0.0469247	0.0441368	0.00193499	0.0247217	0.0577367	0.0190801	0
112	Jordan	soybeans	0	0	0	0	0	0	0	0	0	0	0	0	0	0	0	0	0	0	0	0	0	0	0	0	0
112	Jordan	sugar	0.000374104	6.77815e-06	3.95448e-05	5.62527e-05	1.25242e-05	2.05804e-05	1.03248e-05	3.28692e-06	0	3.03987e-05	9.43294e-06	1.39435e-05	1.7178e-05	0	1.04039e-05	0	0	0	0	5.29839e-06	3.8634e-05	3.77748e-05	9.49558e-06	1.75077e-05	1.09251e-05
112	Jordan	vegetables	0.155683	0.140963	0.223152	0.328549	0.215049	0.0372081	0.41775	0.690362	0.36545	0.183365	0.238853	0.337987	0.2603	2.31195e-05	0.684294	0.666692	0.381109	0.942596	0.100743	0.223181	0.403261	0.379256	0.207563	0.457081	0.462977
113	Kyrgyzstan	cereals	0.474131	0.395741	0.52876	0.557215	0.0683031	0.784628	0.570935	0	0.518235	0.191377	0.619386	0.394205	0.334056	0	0.23399	0.00451545	0.42062	0.0297344	0.417591	0.478026	0.827067	0.509725	0.24994	0.237878	0.609526
113	Kyrgyzstan	chicken	0.000963354	0.00292377	0.00131107	0.000629045	8.20888e-05	0.000650169	0.000493471	0	0.000676776	0.00170205	0.0034828	0.00240476	0.00222456	0.00179849	3.30215e-05	0	0.000642423	7.83938e-05	0.0027929	0.00120421	2.20723e-05	0.000399146	0.00251448	0.00165026	0
113	Kyrgyzstan	dairy	0.183581	0.236568	0.146308	0.0106429	0.689814	0.102168	0.105115	0.0054705	0.126577	0.536585	0.026531	0.0753942	0.3342	0.641331	0.0729929	0.336724	0.0731392	0.0129095	0.16052	0.254599	0.00263189	0.0688083	0.26897	0.183664	0
113	Kyrgyzstan	eggs	0.00713968	0.0155952	0.00852336	0.00998905	0.00567964	0.0144978	0.00208992	0	0.00185731	0.0239099	0.000348194	0.00591526	0.0231414	0.0214173	0.0115185	0.0197632	0.0185122	0.000217874	0.026181	0.00991998	0.000286433	0.00327183	0.0929877	0.00323413	0
113	Kyrgyzstan	fish	0.000163087	0.000574902	0.000228664	0.00016603	0.000102354	0.000174557	0.000131125	3.7899e-05	0.000136952	9.4361e-05	0.00026095	0.000200088	0.000307057	0.00110546	9.0969e-05	4.34736e-05	0.00030904	2.0783e-06	0.000505342	0.000498579	1.75904e-05	7.34018e-05	0.000542778	0.00020326	0
113	Kyrgyzstan	fruits	0.0264302	0.0085031	0.00701067	0.0156468	0.0106594	0.00096058	0.01721	0.107593	0.014981	0.0291841	0.0130609	0.0185595	0.0263842	0	0.0124566	0.0300848	0.0553271	0.0210362	0.00998607	0.00846532	0.0104032	0.0244393	0.0148566	0.0377569	0.042412
113	Kyrgyzstan	legumes	0.05743	0.0919934	0.0634421	0.11982	0.0478869	0.0160092	0.100797	0.019717	0.1133	0.0418063	0.034263	0.0474343	0.0456105	0	0.365434	6.18097e-05	0.0145973	0.0333151	0.0324996	0.0679137	0.0408046	0.124277	0.0773783	0.107005	0.1402
113	Kyrgyzstan	nuts	0.0100667	0.00620077	0.00625068	0.00655426	0.00367528	0.000685072	0.00977442	0.000833038	0.00746645	0.00408208	0.00257949	0.00586994	0.00305067	0	0.00648676	0.000110628	0.0417629	0.00235598	0.119565	0.00566561	0.0132504	0.0207565	0.00460034	0.00429554	0.00538156
113	Kyrgyzstan	oil	0.00755685	0.00672754	0.00850874	0.00766533	0.00205527	0.00637384	0.0145398	0.000342214	0.0174524	0.00477068	0.0101448	0.0119496	0.00447812	0	0.0144263	9.4105e-05	0.158054	7.60005e-22	0.0818328	0.00850091	0.00517883	0.0210585	0.00452401	0.00391176	0.0044932
113	Kyrgyzstan	others	0.00292717	0.0105057	0.00774046	0.0139322	0.00208047	0.00188291	0.00248586	0.00106692	0.00245335	0.00234516	0.00829695	0.00549647	0.000352237	0.0273779	0.000987574	0.000224066	0.00332317	0.0135104	0.00384144	0.00447783	0.0030654	0.00363901	0.00728731	0.0038487	0.0013482
113	Kyrgyzstan	pork	0.0115248	0.0141796	0.0122464	0.018347	0.0242523	0.0118013	0.00211578	0.000511863	0.0243535	0.00798841	0.0111478	0.00977942	0.00676367	0.0104823	0.000557477	0.000281513	0.00495414	0	0.0254304	0.00761413	8.53943e-05	0.00283362	0.0143666	0.00530161	0
113	Kyrgyzstan	roots	0.0796228	0.0527531	0.0410703	0.0953784	0.0252006	0.00391366	0.0829597	0.392925	0.0771971	0.0346898	0.101741	0.21484	0.0922444	0	0.0760301	0	0.0036522	0.0300828	0.0119399	0.0591907	0.0323978	0.103683	0.0794242	0.206238	0.0875621
113	Kyrgyzstan	ruminant_meat	0.0680295	0.109499	0.117866	0.0524331	0.00494577	0.0428182	0.0152179	0	0.0220896	0.0540354	0.102201	0.0425032	0.0310133	0.296485	0.0127786	0	0.0168975	0.00823058	0.0769956	0.0400225	0.000868822	0.0217113	0.100799	0.0313093	0
113	Kyrgyzstan	soybeans	0	0	0	0	0	0	0	0	0	0	0	0	0	0	0	0	0	0	0	0	0	0	0	0	0
113	Kyrgyzstan	sugar	0.0207737	0.000181407	0.000309925	0.00435957	0.00877622	0.000615294	0.00165132	3.44905e-05	0	0.000142469	0.000568588	0.00154072	0.00214144	0	0.000289	0	0	0	0	0.000222468	0.000737544	0.00233684	0.000806311	0.00332074	2.88411e-05
113	Kyrgyzstan	vegetables	0.0496597	0.0480527	0.0504239	0.0872213	0.106487	0.0128213	0.0744841	0.471468	0.0732236	0.0672875	0.0659872	0.163907	0.0940321	2.29023e-06	0.191929	0.608096	0.188209	0.848527	0.030319	0.0536797	0.063183	0.0929869	0.0810029	0.170383	0.109048
114	Kenya	cereals	0.506312	0.428587	0.539897	0.522479	0.0446035	0.663715	0.607468	0	0.57171	0.366508	0.611214	0.551281	0.301549	0	0.15863	0.0213062	0.377296	0.0099294	0.645243	0.466498	0.578058	0.4732	0.258029	0.242812	0.543907
114	Kenya	chicken	0.00111483	0.00427077	0.00195862	0.000846346	0.000152097	0.00183093	0.000563876	0	0.000894051	0.00258249	0.00499496	0.00273	0.00374648	0.00375261	3.96146e-05	0	0.00108731	9.3969e-05	0.00274272	0.00200821	5.85219e-05	0.000511084	0.00391267	0.00237913	0
114	Kenya	dairy	0.0933075	0.151555	0.0894235	0.00691992	0.568483	0.106263	0.0558735	0.0111483	0.0722532	0.331742	0.0231426	0.0388507	0.232134	0.461066	0.0305871	0.238753	0.0531638	0.00664579	0.0637074	0.194116	0.0051312	0.0447208	0.184562	0.127929	0
114	Kenya	eggs	0.00295447	0.00815121	0.00455507	0.00478679	0.00376208	0.0146044	0.000853921	0	0.000869497	0.0129781	0.000178082	0.00240222	0.0139385	0.0158055	0.00493429	0.0110598	0.011206	9.33874e-05	0.00921112	0.00592008	0.000271412	0.00150032	0.0518107	0.00166686	0
114	Kenya	fish	0.00720001	0.037983	0.0103684	0.0075652	0.00766248	0.0320138	0.00637466	0.00140222	0.00657381	0.00727548	0.0180784	0.00824479	0.0195909	0.10052	0.00516624	0.0030329	0.0147165	0.000440626	0.0140507	0.0256975	0.00575161	0.00620817	0.0331759	0.0120362	0
114	Kenya	fruits	0.0462702	0.0194884	0.01593	0.0242355	0.0260866	0.00950654	0.041536	0.312289	0.0236636	0.0501217	0.0453365	0.0888868	0.0896682	0	0.0860221	0.040344	0.150653	0.0292093	0.0271135	0.018241	0.0499248	0.0531655	0.043915	0.0954182	0.0836399
114	Kenya	legumes	0.0701524	0.142967	0.115578	0.183264	0.0928318	0.0450927	0.133254	0.0412061	0.164019	0.0679489	0.0556829	0.0533523	0.0920124	0	0.47466	0.000514098	0.0342275	0.0417907	0.0409575	0.119475	0.131144	0.179724	0.1311	0.159407	0.192916
114	Kenya	nuts	0.011608	0.00739712	0.0126737	0.0132101	0.00227688	0.00739983	0.0120164	0.00117151	0.00730021	0.00176939	0.00273135	0.0033146	0.0056801	0	0.0035684	2.40549e-05	0.011892	0.00558808	0.0330246	0.0108298	0.0239991	0.0270382	0.00697334	0.00694397	0.00881683
114	Kenya	oil	0.0133858	0.013647	0.0138845	0.0155057	0.0163302	0.0167241	0.0145017	0.00209018	0.0168495	0.00846535	0.0218742	0.00983732	0.0122291	0	0.0214517	2.46449e-05	0.143358	0.000311461	0.103861	0.0118431	0.0214475	0.0365247	0.00993275	0.0094185	0.0114871
114	Kenya	others	0.000515394	0.00143743	0.000997556	0.00454804	0.00254997	0.000547417	0.0010194	0.00033733	0.000245943	0.000499483	0.00102671	0.000640393	0.000303373	0.00597986	0.000354618	0.000146857	0.00434559	0.00703336	0.00086336	0.000648878	0.0197941	0.000884735	0.00155491	0.000930103	0.00164136
114	Kenya	pork	0.00162218	0.00251927	0.00222525	0.00300247	0.00546556	0.00404225	0.000294062	7.94967e-05	0.00391313	0.00147426	0.00194464	0.00135036	0.0013855	0.00266029	8.13452e-05	5.35588e-05	0.00101987	0	0.00303756	0.00154446	2.75389e-05	0.000441315	0.0027191	0.000929651	0
114	Kenya	roots	0.0934792	0.0522939	0.0495262	0.0790683	0.0500344	0.0111355	0.0735077	0.329553	0.080892	0.053587	0.0977669	0.144672	0.14108	0	0.0849004	0.423414	0.0514006	0.0271486	0.00835639	0.0641581	0.102038	0.108805	0.121044	0.201938	0.102614
114	Kenya	ruminant_meat	0.048744	0.104505	0.11498	0.062571	0.0400466	0.0742323	0.0101677	0.000230679	0.0173929	0.0526137	0.0787902	0.0357012	0.0273729	0.410216	0.00682414	0	0.0184582	0.00480781	0.0373299	0.0486608	0.00147166	0.0178305	0.101483	0.0307994	0
114	Kenya	soybeans	6.21942e-05	0.000172104	7.15863e-05	0.000198849	0.000271017	1.46125e-05	9.47194e-05	0.000261129	0.000193636	0.00010177	8.02292e-05	1.88091e-05	2.73703e-05	0	0.000354732	1.27397e-05	6.11938e-05	9.8807e-05	0.000315857	0.000118783	0.000108579	5.46198e-05	0.00013795	0.000153356	8.85415e-05
114	Kenya	sugar	0.0882412	0.000906514	0.00135378	0.0217323	0.0617139	0.00639813	0.00711095	5.18316e-05	0	0.00025441	0.00295407	0.00648236	0.0134088	0	0.00120967	0	0	0	0	0.00134985	0.00703842	0.0109998	0.00457366	0.0179009	4.85395e-05
114	Kenya	vegetables	0.0150304	0.0241196	0.0265772	0.0500665	0.0777298	0.00647988	0.0353626	0.30018	0.0332297	0.0420788	0.0342044	0.0522356	0.0458733	0	0.121216	0.261314	0.127115	0.866809	0.0101849	0.0288901	0.0537352	0.0383911	0.0450766	0.0893373	0.054841
115	Cambodia	cereals	0.720174	0.511299	0.695793	0.528806	0.221644	0.701942	0.733378	0	0.671285	0.45046	0.719491	0.693234	0.778761	0	0.287089	0.011387	0.317286	0.00851556	0.369219	0.647262	0.863178	0.606145	0.325383	0.388837	0.647527
115	Cambodia	chicken	0.00259353	0.0101494	0.00482104	0.00578257	0.000665324	0.00388082	0.00172965	0.000895703	0.00376436	0.013829	0.00944981	0.00932653	0.00539441	0.00714271	0.000989404	0.00155773	0.00265647	0.000384288	0.00826129	0.00516743	6.34815e-05	0.00266572	0.00984943	0.00872658	0
115	Cambodia	dairy	0.00111168	0.0020485	0.0015265	0.000120738	0.0145691	0.00148377	0.000930556	0	0.00116614	0.0105457	0.000186267	0.000726598	0.00224766	0.00617872	0.000969336	0.0130976	0.000559822	6.76138e-05	0.00110522	0.00276073	1.69813e-05	0.000604983	0.0030106	0.00281083	0
115	Cambodia	eggs	0.00193524	0.00589902	0.00388396	0.00609245	0.00541636	0.00900771	0.000830243	0	0.00103533	0.0208006	0.000129734	0.00250654	0.00681683	0.0132196	0.00715931	0.033108	0.00618811	5.02108e-05	0.00741379	0.00468081	9.03296e-05	0.00121323	0.0433509	0.00220361	0
115	Cambodia	fish	0.0469145	0.286559	0.0825924	0.0790884	0.151862	0.170904	0.0655652	0.0243437	0.068272	0.18707	0.118827	0.0998068	0.10633	0.864502	0.0515348	0.217737	0.0785401	0.000780392	0.115854	0.171604	0.0406832	0.0838712	0.35077	0.159031	0
115	Cambodia	fruits	0.0118407	0.00564811	0.00416787	0.0123858	0.0240566	0.00246506	0.0160894	0.280764	0.011883	0.0312643	0.0107522	0.033095	0.014911	0	0.040003	0.0540618	0.0387445	0.00631187	0.00343258	0.00653279	0.00778564	0.0167969	0.0154156	0.0483152	0.0536095
115	Cambodia	legumes	0.0142811	0.0327649	0.0268507	0.05811	0.042172	0.00938344	0.0372851	0.0115999	0.0425579	0.0340457	0.0104863	0.0189813	0.0121519	0	0.198979	0	0.00457514	0.00703826	0.00920713	0.0304808	0.0115432	0.0450439	0.0347999	0.0668615	0.0914351
115	Cambodia	nuts	0.00928055	0.00335666	0.00691501	0.0138674	0.00285632	0.00553862	0.00506892	0.00366747	0.00334869	0.00223217	0.00177713	0.00170799	0.00259106	0	0.00716847	3.43405e-05	0.00423016	0.000420131	0.00976846	0.00558815	0.00969273	0.0153127	0.00395898	0.0106811	0.0240204
115	Cambodia	oil	0.0965749	0.0239731	0.0441806	0.0718376	0.144503	0.0172102	0.0471456	0.000103252	0.0333221	0.0250633	0.0300408	0.0222577	0.00773824	0	0.0528467	0	0.426731	0.0180738	0.349888	0.0308246	0.0175612	0.125359	0.0138193	0.019642	0.036872
115	Cambodia	others	0.000449517	0.00060966	0.00043161	0.00435916	0.00411619	0.000144665	0.00109519	0.000775178	0.000148608	0.000861024	0.000127877	0.000355857	0.000760286	0	0.000236034	0.00034666	0.000750106	0.00332736	0.000412501	0.000494992	0.00326452	0.00244432	0.000214552	0.00134622	0.00449541
115	Cambodia	pork	0.0220783	0.0389517	0.0401169	0.0681637	0.161848	0.0525779	0.00593341	0.00228357	0.0704153	0.0499832	0.0264474	0.0297601	0.0141682	0.0317362	0.00231775	0.00340405	0.0117922	0	0.0551119	0.0261948	0.0001861	0.00790785	0.0500878	0.0252882	0
115	Cambodia	roots	0.0396968	0.0139895	0.020485	0.0256906	0.0321122	0.00412368	0.0291962	0.221957	0.03344	0.0455973	0.0262878	0.0302543	0.0157604	0	0.093801	0.249485	0.0244382	0.00592185	0.0037929	0.0153326	0.0222629	0.0375495	0.0708101	0.0891785	0.0562975
115	Cambodia	ruminant_meat	0.0106313	0.0259859	0.0305926	0.0162002	0.0024999	0.0149626	0.00405268	0	0.00418269	0.0232965	0.0184558	0.0163982	0.0039769	0.0772206	0.00311401	0	0.00310736	0.000786941	0.010365	0.0118634	0.000103853	0.00446226	0.0271273	0.0129837	0
115	Cambodia	soybeans	0.00718002	0.0225711	0.0109468	0.038292	0.0680735	0.00161218	0.0162111	0.0636253	0.0295556	0.0292672	0.00925522	0.00351611	0.00237409	0	0.0857324	0.00686803	0.0060016	0.00936274	0.0486095	0.0170885	0.0062238	0.00830176	0.0215544	0.0353842	0.0217902
115	Cambodia	sugar	0.00673525	7.58972e-05	0.000120375	0.00277907	0.0104076	0.000468022	0.000814524	0	0	0	0.000223902	0.000804812	0.000773597	0	0.000188548	0	0	0	0	0.000127857	0.000264247	0.00110616	0.000470937	0.00275442	0
115	Cambodia	vegetables	0.00852264	0.0161185	0.0265757	0.0684239	0.113198	0.00429522	0.0346737	0.389985	0.0256229	0.075684	0.0180626	0.0372679	0.0252441	0	0.167872	0.408913	0.0743984	0.938959	0.00755836	0.0239967	0.0170803	0.0412153	0.0293778	0.125956	0.0639529
116	Democratic People's Republic of Korea	cereals	0.724089	0.499946	0.659712	0.474088	0.129047	0.69795	0.670795	0	0.61834	0.47024	0.659903	0.579652	0.610759	0	0.17569	0.0196758	0.375064	0.00352156	0.682834	0.58771	0.773245	0.572415	0.290108	0.272478	0.511602
116	Democratic People's Republic of Korea	chicken	0.00346877	0.0116905	0.00533702	0.00380818	0.000661551	0.00486952	0.00161068	0.000257748	0.00335533	0.0101722	0.0112082	0.00763749	0.00816176	0.00818272	0.000491893	0.000409387	0.00335393	0.000144724	0.0096928	0.00575239	0.000104827	0.00246572	0.00992722	0.00637509	0
116	Democratic People's Republic of Korea	dairy	0.00326157	0.00503392	0.00348584	0.000195713	0.0305685	0.00403435	0.00184316	0	0.00244609	0.0166709	0.000458234	0.00127233	0.00707853	0.0152534	0.00132589	0.0100919	0.00162882	6.45172e-05	0.00282349	0.00653317	6.05235e-05	0.00136992	0.00626088	0.00422003	0
116	Democratic People's Republic of Korea	eggs	0.00873962	0.0229427	0.0138917	0.0130496	0.0173159	0.0382622	0.00252816	0	0.00243128	0.0515287	0.000441386	0.00686764	0.0332534	0.0344828	0.0142461	0.0401233	0.027927	7.37455e-05	0.031628	0.0176023	0.000484264	0.00450969	0.147032	0.0050429	0
116	Democratic People's Republic of Korea	fish	0.015722	0.0808591	0.0158215	0.018752	0.0218195	0.109771	0.0149837	0.00151931	0.00911808	0.0364687	0.0455888	0.0251679	0.0246634	0.526872	0.00659598	0.0355494	0.0581119	0.000141571	0.0260666	0.0507462	0.0020902	0.0136967	0.0922473	0.025701	0
116	Democratic People's Republic of Korea	fruits	0.0440654	0.0133955	0.010099	0.0324849	0.0630195	0.00345596	0.0306178	0.265614	0.0273016	0.0518257	0.0257344	0.026913	0.0401414	0	0.0236679	0.055237	0.192542	0.0132041	0.0138292	0.0222028	0.0212349	0.0364923	0.0296912	0.0732995	0.117593
116	Democratic People's Republic of Korea	legumes	0.0487301	0.0936415	0.0713107	0.109551	0.10291	0.0296728	0.0858908	0.011382	0.103823	0.0625948	0.030003	0.0386564	0.044509	0	0.316542	0	0.0154816	0.0078108	0.0273559	0.0838913	0.0478486	0.118625	0.0841687	0.116747	0.141974
116	Democratic People's Republic of Korea	nuts	0.00323907	0.00168682	0.00290974	0.00229001	0.00171798	0.000544198	0.00323765	0.00225579	0.00389999	0.00230532	0.0012711	0.00180313	0.00146167	0	0.00221102	9.52566e-05	0.00642484	0.000535412	0.0202053	0.0022694	0.00655754	0.00581778	0.00134417	0.0023729	0.00280126
116	Democratic People's Republic of Korea	others	0.0153986	0.0878436	0.0373267	0.0526718	0.00810599	0.0275901	0.0095118	0	0.00177044	0.011495	0.0548548	0.0200039	0	0.367343	0.00353156	0	0.0158817	0.000537011	0.0163907	0.0310737	0	0.0160548	0.0946773	0.0182546	0
116	Democratic People's Republic of Korea	pork	0.0192571	0.0284561	0.0272343	0.032848	0.100955	0.0425	0.00349385	0.000572753	0.0439105	0.0234904	0.0193426	0.0154925	0.013265	0.0232918	0.0009425	0.000779757	0.0101999	0	0.0418564	0.0184288	0.000197187	0.0053234	0.0309667	0.011287	0
116	Democratic People's Republic of Korea	roots	0.0534633	0.0395317	0.0358377	0.0635881	0.0539077	0.0061011	0.0547182	0.14124	0.0541975	0.0475137	0.0624742	0.125311	0.0960719	0	0.0476597	0.40717	0.0181779	0.00534119	0.00664979	0.0541766	0.0335129	0.0823104	0.0674027	0.164919	0.0749052
116	Democratic People's Republic of Korea	ruminant_meat	0.00410111	0.010974	0.0129464	0.0054144	0.00102088	0.00558936	0.000645139	0	0.0018339	0.0111157	0.00695663	0.00231251	0.00129142	0.0245532	0.000617728	0	0.00179568	0.000109975	0.00320515	0.00471538	0.00013422	0.00306505	0.0109107	0.00372655	0
116	Democratic People's Republic of Korea	soybeans	0.0147971	0.0389608	0.0175591	0.0436003	0.100329	0.00307911	0.0225548	0.0377058	0.0435478	0.0324992	0.0159935	0.00432488	0.00525187	0	0.082373	0.00371725	0.0122658	0.0062755	0.0872295	0.0284059	0.0155817	0.0132046	0.0314865	0.037316	0.0204349
116	Democratic People's Republic of Korea	vegetables	0.0416674	0.0650372	0.0865287	0.147657	0.368623	0.0265806	0.0975693	0.539453	0.0840248	0.172079	0.0657706	0.144585	0.114092	2.19126e-05	0.324104	0.427151	0.261145	0.96224	0.0302328	0.0864922	0.0989481	0.124649	0.103777	0.25826	0.130689
117	Republic of Korea	cereals	0.485336	0.217198	0.20056	0.186413	0.0534617	0.277628	0.452949	3.45172e-05	0.324717	0.0999886	0.343136	0.244054	0.418445	0	0.106917	0.000207578	0.154948	0.00176482	0.165631	0.312988	0.700447	0.260874	0.0898454	0.12244	0.347466
117	Republic of Korea	chicken	0.0408639	0.108689	0.0384277	0.0337362	0.00390593	0.0355128	0.0278402	0.000890013	0.0343439	0.0799812	0.121979	0.0875177	0.0762183	0.0269028	0.00366504	0.00122898	0.0261934	0.00100794	0.103009	0.0631996	0.00119684	0.0187565	0.0740945	0.0765133	0
117	Republic of Korea	dairy	0.0319071	0.0370045	0.0187644	0.00185877	0.140138	0.0238258	0.0250903	2.77752e-05	0.0239842	0.104816	0.00379645	0.0115802	0.05013	0.0401799	0.015301	0.0656584	0.0116345	0.000520912	0.024547	0.0564564	0.000565202	0.0110216	0.0349952	0.0377642	0
117	Republic of Korea	eggs	0.0283054	0.0554121	0.0246716	0.0428062	0.0263493	0.0747384	0.0113848	0	0.00871314	0.106872	0.00123833	0.0205884	0.077928	0.0340051	0.0555156	0.0858747	0.0659376	0.000197233	0.0892006	0.0498831	0.00148613	0.0117706	0.26787	0.0149553	0
117	Republic of Korea	fish	0.0752282	0.258064	0.469047	0.16823	0.0642889	0.337547	0.106616	0.0100326	0.0524744	0.163275	0.241481	0.133322	0.0982545	0.80678	0.0416403	0.139393	0.221531	0.00136235	0.147103	0.19003	0.0349771	0.38423	0.218356	0.119464	0
117	Republic of Korea	fruits	0.0456014	0.0127514	0.00744777	0.0372608	0.0367596	0.00250063	0.041875	0.187704	0.0331129	0.101571	0.0206574	0.0332539	0.0294191	0	0.0442455	0.0616023	0.0912133	0.00922734	0.0135229	0.019997	0.0465725	0.0426114	0.0247502	0.0764949	0.150314
117	Republic of Korea	legumes	0.00173713	0.00258873	0.00215038	0.00434783	0.00234354	0.00055606	0.00460359	0.000371134	0.00421792	0.00151583	0.000885187	0.000909297	0.00118592	0	0.00747852	2.89736e-06	0.000670357	0.000123387	0.00173849	0.00251136	0.00233415	0.00556643	0.00109682	0.00333801	0.00938998
117	Republic of Korea	nuts	0.006387	0.00222447	0.00281396	0.00456707	0.00179254	0.000549924	0.00799351	0.00687367	0.00784525	0.00407415	0.0024273	0.00545642	0.0029065	0	0.00825276	0.000197492	0.00685007	0.000819694	0.0205435	0.00362962	0.0113127	0.0114515	0.000845225	0.00612566	0.0132394
117	Republic of Korea	oil	0.00957886	0.0048577	0.00476075	0.0114272	0.011206	0.00879998	0.0104572	0.00131935	0.00831295	0.00585424	0.0058517	0.00651809	0.00358379	0	0.0128878	0	0.062214	0.000138435	0.0795687	0.00520192	0.00787268	0.0233569	0.00363984	0.00698579	0.0139074
117	Republic of Korea	others	0.000180299	0.000772878	0.000240809	0.000597411	4.44674e-05	0.000195628	0.000154801	0	2.07847e-05	8.66152e-05	0.000539525	0.00021778	0	0.00116285	4.89671e-05	0	0.00013585	5.19229e-06	0.000170813	0.000321138	0	0.000154147	0.00063342	0.000195185	0
117	Republic of Korea	pork	0.133349	0.148068	0.10391	0.220338	0.327528	0.178219	0.033628	0.00303244	0.304871	0.104679	0.112512	0.0997496	0.0665792	0.0436052	0.00772867	0.00358936	0.0515995	0	0.257972	0.112637	0.00128554	0.0302278	0.122525	0.0713735	0
117	Republic of Korea	roots	0.0175753	0.00956547	0.00644918	0.0198186	0.00878899	0.00123796	0.0249614	0.0331075	0.0177103	0.0104224	0.0166239	0.0373621	0.0243877	0	0.0181358	0.11288	0.00534334	0.00143213	0.00184763	0.0154553	0.010659	0.0224805	0.0125905	0.0485793	0.0426833
117	Republic of Korea	ruminant_meat	0.0301014	0.0404208	0.0360014	0.0225198	0.00197534	0.023136	0.00840819	0	0.0082982	0.0199457	0.0297341	0.0209354	0.00849811	0.0473497	0.00426098	0	0.00562693	0.000584638	0.022914	0.0205435	0.000363386	0.0061102	0.0278937	0.0151703	0
117	Republic of Korea	soybeans	0.0044259	0.00875672	0.0028938	0.0126327	0.0140596	0.00055772	0.00937696	0.00862304	0.0130599	0.00625563	0.0040184	0.00120279	0.0011386	0	0.0291767	0.000739106	0.00268022	0.00155002	0.023222	0.00749929	0.00438781	0.0032387	0.00538125	0.0101925	0.0104292
117	Republic of Korea	sugar	0.00248001	5.49652e-05	0.000174241	0.000404961	0.000116025	8.05954e-05	7.81761e-05	4.02835e-05	0	0.000368054	7.98453e-05	0.000120333	0.000142711	0	9.58245e-05	0	0	0	0	4.1896e-05	0.000173878	0.000246807	8.39726e-05	0.000231626	0.000134564
117	Republic of Korea	vegetables	0.086943	0.0935705	0.0816874	0.233042	0.307241	0.0349144	0.234583	0.747943	0.158318	0.190294	0.0950396	0.297212	0.141183	1.48326e-05	0.64465	0.528626	0.293422	0.981266	0.0490099	0.139604	0.176366	0.167903	0.115399	0.390176	0.412437
118	Kuwait	cereals	0.0167652	0.00949694	0.0165659	0.0166927	0.000892227	0.0144458	0.0276207	0	0.030524	0.00800094	0.0132164	0.0171915	0.0041284	0	0.00445505	0.00061265	0.00751493	5.43024e-05	0.0240524	0.013127	0.0184839	0.0148291	0.00272356	0.00426748	0.0175706
118	Kuwait	chicken	0.110479	0.293267	0.183308	0.0840106	0.0119908	0.147126	0.0768117	0	0.144848	0.162657	0.337734	0.239886	0.174221	0.148417	0.00384307	0	0.0679815	0.00218212	0.285493	0.183337	0.00893858	0.0511043	0.123311	0.129235	0
118	Kuwait	dairy	0.0649593	0.0730569	0.0620811	0.00442899	0.312346	0.0692145	0.0513621	0.00111998	0.0835849	0.154079	0.00856637	0.0234718	0.0800244	0.153127	0.0247275	0.121555	0.0239726	0.00111301	0.0495416	0.120895	0.003843	0.0284309	0.0411429	0.0461588	0
118	Kuwait	eggs	0.1016	0.194232	0.147934	0.164882	0.10292	0.407232	0.0403649	0	0.0488832	0.283652	0.00417836	0.0732484	0.224923	0.21692	0.166108	0.281217	0.243126	0.000752531	0.332713	0.187547	0.0143854	0.0520585	0.56662	0.0314199	0
118	Kuwait	fish	0.00756124	0.0297232	0.00799639	0.0057402	0.00622445	0.0520417	0.0115635	0.000142846	0.00938111	0.00577137	0.0169511	0.0139675	0.00920571	0.0455775	0.0047047	0.0105006	0.0258419	0.000109719	0.0125189	0.0218136	0.00121862	0.00675411	0.0145083	0.00710094	0
118	Kuwait	fruits	0.40699	0.068811	0.0862486	0.19233	0.200013	0.0810356	0.339463	0.0751175	0.138923	0.0852502	0.166855	0.185491	0.211647	0	0.128797	0.0251964	0.0646632	0.0169086	0.00955391	0.122999	0.305501	0.420466	0.0338354	0.318463	0.569077
118	Kuwait	oil	0.000159609	2.49861e-05	2.57619e-05	0.000308531	0.000222313	2.06301e-05	4.35953e-05	5.16604e-06	2.53418e-05	3.754e-06	1.31893e-05	1.48914e-05	4.81727e-06	0	9.16093e-06	6.07445e-05	0.00109234	6.06857e-06	0.000333654	5.72885e-06	1.77561e-05	0.000231771	4.08255e-05	9.83605e-06	0.000205672
118	Kuwait	others	0.00216043	0.00196403	0.00439344	0.0440195	0.0142675	0.000824691	0.00700242	0.00221892	0.00289969	0.00193661	0.00130826	0.00303286	0.000788936	0	0.00370494	0.00154608	0.0136796	0.0215002	0.0025263	0.00225218	0.0571738	0.00573135	0.000887787	0.00267403	0.008211
118	Kuwait	roots	0.0520411	0.0301565	0.0327262	0.0725965	0.0209792	0.0050473	0.0735947	0.124495	0.0941631	0.0188937	0.0562284	0.122141	0.0411727	0	0.0504289	0	0.00220261	0.00477231	0.00695591	0.0513588	0.074774	0.0756567	0.0221984	0.0920471	0.0731563
118	Kuwait	ruminant_meat	0.141196	0.198218	0.293133	0.131259	0.0508371	0.194501	0.0527727	0	0.10688	0.104434	0.241482	0.046116	0.0678548	0.435958	0.0438901	0	0.0364853	0.00631639	0.206049	0.121198	0.00742765	0.0578662	0.100185	0.041296	0
118	Kuwait	vegetables	0.0960867	0.10105	0.165587	0.283732	0.279307	0.0285111	0.319401	0.7969	0.339888	0.175322	0.153467	0.275439	0.18603	0	0.569332	0.559312	0.51344	0.946285	0.0702623	0.175469	0.508236	0.286871	0.0945472	0.327327	0.33178
119	Latvia	cereals	0.637636	0.533426	0.742224	0.782911	0.147011	0.806671	0.789805	0	0.73524	0.305243	0.737141	0.530989	0.500065	0	0.630351	0.00149079	0.53058	0.124948	0.342316	0.654857	0.972008	0.808049	0.351137	0.470495	0.919298
119	Latvia	chicken	0.011269	0.0315931	0.0146759	0.00707258	0.00121031	0.00511392	0.00579329	0	0.00763496	0.0221253	0.0337865	0.0339637	0.0255138	0.00921577	0.000681339	0	0.00634805	0.00189357	0.0258924	0.0128194	0.000184846	0.00493181	0.0270872	0.024833	0
119	Latvia	dairy	0.134743	0.15995	0.103427	0.00726647	0.639052	0.0518615	0.0774001	0.000487437	0.0902889	0.434422	0.0152231	0.0669728	0.244026	0.206875	0.0951814	0.461926	0.0461111	0.0198949	0.0937303	0.169685	0.00131052	0.0533007	0.184643	0.176274	0
119	Latvia	eggs	0.0154906	0.0312732	0.0177024	0.0207623	0.0155288	0.0211569	0.00455066	0	0.00385726	0.057669	0.000625089	0.0155007	0.0492345	0.0201704	0.0440299	0.0787571	0.0339342	0.000976106	0.04509	0.0195994	0.000444706	0.00750761	0.186005	0.00902484	0
119	Latvia	fish	0.0578916	0.14744	0.0314129	0.0424392	0.0461744	0.0838207	0.0432483	0.0116249	0.0290428	0.100397	0.111591	0.113363	0.0804384	0.724834	0.020012	0.0750274	0.110711	0.00600101	0.156028	0.0730162	0.00170909	0.0258333	0.134727	0.081662	0
119	Latvia	fruits	0.00180948	0.000316741	0.000305095	0.000863267	0.000853454	1.79972e-05	0.000856118	0.0253438	0.000638969	0.00114421	0.000405132	0.00132528	0.00096884	0	0.00159957	0.000646438	0.00297768	0.00335186	0.000550697	0.000469438	0.000499809	0.00122549	0.000840078	0.00260425	0.00348221
119	Latvia	legumes	0.000998415	0.00164917	0.00198973	0.00228207	0.00151853	0.000126563	0.00178506	0.000996064	0.00222972	0.000844959	0.000500135	0.000447616	0.000903066	0	0.0027718	1.98953e-05	0.000380449	0.000241019	0.00121093	0.000959119	0.000899825	0.00436286	0.000490693	0.00171303	0.00259242
119	Latvia	nuts	0	0	0	0	0	0	0	0	0	0	0	0	0	0	0	0	0	0	0	0	0	0	0	0	0
119	Latvia	oil	0.0368129	0.000203225	0.000238885	0.000313953	0.000273745	0.000142723	0.000574481	0.000156528	0.000663331	0.000161045	0.000112037	0.000276618	0.000174621	0	0.000501438	0	0.216128	0.0884472	0.256488	0.000245622	0.000189863	0.000614911	0.000304574	0.000322686	0.000501203
119	Latvia	others	9.23874e-05	0.000371211	0.00021144	0.000287201	1.71455e-05	4.78927e-05	5.81726e-05	1.81277e-05	4.73774e-05	6.35565e-05	0.000253686	0.000189968	0	0.000570339	3.32399e-05	0	4.92168e-05	3.01674e-05	8.94296e-05	0.000129533	1.03572e-06	9.36074e-05	0.000313001	0.000132196	0
119	Latvia	pork	0.0335097	0.038085	0.0340743	0.0512746	0.0888803	0.0230727	0.00617411	0.00376177	0.0682907	0.0258117	0.0268809	0.0343317	0.0192821	0.0133512	0.00285913	0.00150277	0.0121682	0	0.0586017	0.0201477	0.000177759	0.00870274	0.0384689	0.01983	0
119	Latvia	roots	0.0450738	0.0275858	0.0222482	0.0518961	0.017981	0.0014897	0.0471324	0.562209	0.0421455	0.0218227	0.0477639	0.146841	0.0511989	0	0.0759172	0	0.00174648	0.0351647	0.00535681	0.0304936	0.0131301	0.0619972	0.0414055	0.150187	0.046193
119	Latvia	ruminant_meat	0.013049	0.0178899	0.0202921	0.00896258	0.000937234	0.00519608	0.00270427	0	0.00325448	0.00849405	0.0125564	0.0122253	0.00443179	0.0249831	0.00287303	0	0.00229999	0.00238709	0.00928509	0.00633826	8.71093e-05	0.00304133	0.0151757	0.00721342	0
119	Latvia	soybeans	0	0	0	0	0	0	0	0	0	0	0	0	0	0	0	0	0	0	0	0	0	0	0	0	0
119	Latvia	sugar	0.00111131	2.52104e-05	0.000101888	0.000168045	5.61449e-05	1.86062e-05	2.55946e-05	8.91104e-05	0	0.000161834	3.40171e-05	7.38532e-05	7.37012e-05	0	6.32129e-05	0	0	0	0	1.33635e-05	4.28739e-05	0.000126709	4.70135e-05	0.000114756	2.74735e-05
119	Latvia	vegetables	0.0105127	0.010191	0.0110963	0.0235003	0.0405057	0.00126365	0.0198928	0.395314	0.016666	0.0216394	0.013128	0.0434989	0.0236893	4.39651e-07	0.123126	0.38063	0.0365666	0.716664	0.00536135	0.0112267	0.0093145	0.0202129	0.0193545	0.0555942	0.0279059
120	Lao People's Democratic Republic	cereals	0.738119	0.539492	0.631658	0.45083	0.165082	0.742577	0.650336	0	0.625051	0.371407	0.658346	0.57439	0.703655	0	0.202756	0.00550513	0.334981	0.00213287	0.379911	0.61535	0.823699	0.528721	0.342804	0.271088	0.520365
120	Lao People's Democratic Republic	chicken	0.00550665	0.0231096	0.0101278	0.00759445	0.00112319	0.0086616	0.00330049	0.000344978	0.00602992	0.0234547	0.0198035	0.0163613	0.0113088	0.0345073	0.000796465	0.000572782	0.00529782	0.000143411	0.0170136	0.0107474	0.000130539	0.00371916	0.0239469	0.0140365	0
120	Lao People's Democratic Republic	dairy	0.00376178	0.00709461	0.00453781	0.000331768	0.0362263	0.00518664	0.00268494	0	0.00354475	0.0276088	0.000561139	0.00195066	0.00679166	0.0464972	0.00224301	0.0164056	0.00193848	5.60681e-05	0.00357162	0.00863906	5.42966e-05	0.00173007	0.0103669	0.00638151	0
120	Lao People's Democratic Republic	eggs	0.00243508	0.00778155	0.00435821	0.00546613	0.00496435	0.0118591	0.000889823	0	0.000895376	0.0205646	0.000132619	0.00253784	0.00770097	0.0270011	0.00586888	0.0157102	0.00802057	1.54821e-05	0.00956025	0.00559853	0.00010529	0.00136396	0.0583554	0.00184473	0
120	Lao People's Democratic Republic	fish	0.0238517	0.137765	0.045145	0.0365657	0.0409563	0.0837949	0.0255259	0.00427258	0.0264536	0.0389961	0.0447591	0.0331504	0.0430677	0.578207	0.0231389	0.0136199	0.0448366	0.000208093	0.0665999	0.109481	0.0067785	0.0187067	0.148475	0.0518576	0
120	Lao People's Democratic Republic	fruits	0.04139	0.0202155	0.0145732	0.0304149	0.0413936	0.00953669	0.0527395	0.220357	0.0317633	0.0864005	0.0315231	0.117619	0.0499534	0	0.0733381	0.0464494	0.0567119	0.00214367	0.0114303	0.0194731	0.0295294	0.0455579	0.0570469	0.122642	0.113258
120	Lao People's Democratic Republic	legumes	0.00764019	0.0188748	0.0236073	0.031382	0.0263921	0.00407493	0.0192782	0.00313804	0.0249997	0.015368	0.00487368	0.00425414	0.0060961	0	0.0206621	4.33518e-05	0.00520613	0.000227061	0.0123812	0.0138904	0.0101407	0.0404201	0.00783757	0.0192542	0.0426515
120	Lao People's Democratic Republic	oil	0.0412947	0.0621264	0.0644571	0.0770793	0.120439	0.0236613	0.0712925	0	0.0626769	0.0392133	0.0838782	0.0294342	0.0283857	0	0.10751	0	0.159754	0	0.380779	0.0528317	0.0351159	0.151015	0.038758	0.0316846	0.0568613
120	Lao People's Democratic Republic	pork	0.0267362	0.0482768	0.0426772	0.0670292	0.144018	0.0657722	0.00612656	0.0010594	0.0765989	0.0468293	0.0285127	0.0285919	0.0153208	0.085468	0.0019193	0.00152587	0.0146125	0	0.0637356	0.0293345	0.000212945	0.00809279	0.0617231	0.020546	0
120	Lao People's Democratic Republic	roots	0.0413601	0.016032	0.0195889	0.0207435	0.0286329	0.00445057	0.0286717	0.0875055	0.0317299	0.0389803	0.0249784	0.0344689	0.0229834	0	0.0496745	0.241509	0.0252075	0.00171695	0.00363374	0.016826	0.0223233	0.037306	0.0719424	0.0700366	0.0501383
120	Lao People's Democratic Republic	ruminant_meat	0.0126023	0.0429736	0.0358941	0.0199433	0.0032327	0.0196772	0.00622297	0	0.00500663	0.0315781	0.0294543	0.0222128	0.00441299	0.22832	0.00335261	0	0.00512692	0.000244205	0.0113609	0.018143	0.000115511	0.00785613	0.043191	0.0139825	0
120	Lao People's Democratic Republic	soybeans	0.00125937	0.0040519	0.00168675	0.00545397	0.00877372	0.000292111	0.00242449	0.00427532	0.00465681	0.00397164	0.00144523	0.000489288	0.00037184	0	0.0102829	0.000445912	0.00107719	0.000402437	0.0081424	0.00277179	0.00103151	0.00123056	0.00384722	0.00416402	0.00291821
120	Lao People's Democratic Republic	sugar	0.0167677	0.000193386	0.000263264	0.00561821	0.0190393	0.00120363	0.00172903	0	0	0	0.000496249	0.00158961	0.00171976	0	0.000320987	0	0	0	0	0.000294356	0.000621611	0.00232727	0.00119307	0.00460073	0
120	Lao People's Democratic Republic	vegetables	0.0372752	0.0720133	0.101426	0.241548	0.359726	0.0192518	0.128778	0.679047	0.100593	0.255628	0.0712354	0.13295	0.0982323	0	0.498136	0.658213	0.337229	0.99271	0.0318798	0.0966191	0.070141	0.151953	0.130512	0.367882	0.213807
121	Lebanon	cereals	0.232398	0.202012	0.327019	0.291456	0.0490639	0.695524	0.309692	0	0.312343	0.0663497	0.282469	0.141672	0.163964	0	0.12562	0.000113721	0.0969651	0.0122652	0.101831	0.314282	0.549282	0.250828	0.111187	0.0987183	0.308911
121	Lebanon	chicken	0.0785897	0.226461	0.12127	0.0487539	0.00770181	0.0753839	0.0437247	0	0.0630019	0.10665	0.237509	0.167585	0.16168	0.175762	0.00252459	0	0.021101	0.00406621	0.154374	0.114102	0.00189633	0.0292404	0.164449	0.101657	0
121	Lebanon	dairy	0.0913241	0.111742	0.0813513	0.00514909	0.395564	0.0697286	0.057453	0.00155738	0.0715546	0.202326	0.011942	0.0322387	0.146076	0.36595	0.0326382	0.203962	0.0145543	0.00405671	0.0532344	0.148322	0.00156951	0.031675	0.107137	0.0701928	0
121	Lebanon	eggs	0.0110655	0.0229637	0.0149841	0.0146501	0.0101213	0.0319465	0.00351799	0	0.00325532	0.0284753	0.000449886	0.00783468	0.0319582	0.0393308	0.0167069	0.0371683	0.0115541	0.000214697	0.0275449	0.0178709	0.00046726	0.00456045	0.115694	0.00378402	0
121	Lebanon	fish	0.00267431	0.00995917	0.00191687	0.00176766	0.00133792	0.0101364	0.00288682	0.000102107	0.00241903	0.00260763	0.00739021	0.00538233	0.00496986	0.0447519	0.000876973	0.00380951	0.00303319	5.73876e-05	0.00478942	0.00552538	0.000327103	0.00128765	0.00762336	0.00288528	0
121	Lebanon	fruits	0.165164	0.057552	0.0438396	0.094385	0.146177	0.0119489	0.128187	0.478397	0.151208	0.321601	0.0779941	0.146949	0.156204	0	0.163068	0.129218	0.135034	0.105075	0.0424582	0.0650791	0.125854	0.153292	0.0931452	0.197474	0.265939
121	Lebanon	legumes	0.0192026	0.0287703	0.0267386	0.0303131	0.00822718	0.00215203	0.0164976	0.00123498	0.0362752	0.00913564	0.00921191	0.0113876	0.0214801	0	0.0940624	0.000643582	0.00318202	0.00513522	0.013924	0.0190581	0.091356	0.0367635	0.0244504	0.0157086	0.0350263
121	Lebanon	nuts	0.0497076	0.0397797	0.0400568	0.0332839	0.0470664	0.0049126	0.0821089	0.000120412	0.0235771	0.0669633	0.0218229	0.00843688	0.0109327	0	0.0181109	6.49666e-05	0.264542	0.00217178	0.238892	0.0451406	0.0456332	0.0725933	0.0217805	0.0206285	0.0347188
121	Lebanon	oil	0.102428	0.0390256	0.0339093	0.137723	0.109181	0.0118899	0.0474614	0.00181972	0.0375423	0.00831293	0.0514619	0.0163378	0.0232035	0	0.0512856	0.035972	0.271795	0.00775738	0.255515	0.0213757	0.0223029	0.131575	0.0487263	0.0142704	0.0825706
121	Lebanon	others	0.00131192	0.00133712	0.00256182	0.02099	0.00756774	0.000347754	0.00328548	0.000917526	0.00111795	0.00106105	0.000803455	0.00176919	0.000652612	0	0.00182902	0.00101463	0.00315003	0.0297222	0.00131253	0.00130148	0.00925135	0.00281252	0.000878343	0.00182075	0.00323542
121	Lebanon	pork	0.0012734	0.00148753	0.00153421	0.00192595	0.00308186	0.00185325	0.000253915	1.97907e-05	0.00307058	0.000677957	0.00102965	0.000923057	0.000665805	0.00138747	5.77262e-05	3.77249e-05	0.000220395	0	0.00190381	0.00097716	9.93682e-06	0.000281154	0.00127259	0.000442329	0
121	Lebanon	roots	0.0859299	0.0539082	0.0501265	0.0975101	0.0315263	0.00600952	0.097236	0.147709	0.0949688	0.0286834	0.0914819	0.197692	0.0885502	0	0.0769	4.98593e-05	0.00298362	0.0205688	0.00874761	0.0742002	0.0369659	0.100522	0.0687104	0.168027	0.0830112
121	Lebanon	ruminant_meat	0.0710766	0.107903	0.139721	0.0528985	0.00544697	0.0615456	0.0160707	0	0.0240772	0.0409473	0.0788361	0.0428033	0.0239414	0.372818	0.0099625	0	0.00677213	0.0045614	0.0467822	0.0476915	0.000891238	0.0189956	0.0806978	0.0250803	0
121	Lebanon	sugar	0.00260222	6.02983e-05	0.000280384	0.000390193	0.000130977	9.22573e-05	6.63988e-05	2.86242e-05	0	0.000259531	8.00901e-05	0.000122763	0.000157605	0	7.82128e-05	0	0	0	0	3.98641e-05	0.000147196	0.000252341	9.56902e-05	0.000159235	5.99763e-05
121	Lebanon	vegetables	0.085252	0.0970378	0.114691	0.168803	0.177807	0.0165287	0.191558	0.368093	0.175589	0.115949	0.127518	0.218864	0.165565	0	0.406279	0.587946	0.165113	0.804347	0.0486907	0.125033	0.114046	0.165321	0.154152	0.279151	0.186527
122	Lesotho	cereals	0.575777	0.419459	0.537771	0.58863	0.042508	0.649141	0.697585	0	0.610297	0.303077	0.608743	0.565128	0.290318	0	0.288506	0.0400214	0.514372	0.00804864	0.715901	0.469427	0.785815	0.59054	0.252994	0.271597	0.677896
122	Lesotho	chicken	0.00368668	0.0118684	0.00549803	0.00266288	0.000385396	0.00455216	0.00183771	0	0.00275141	0.00640489	0.0141991	0.00812383	0.0104793	0.00624845	0.000210969	0	0.00400344	0.000205087	0.00892627	0.00559688	0.00020255	0.00186712	0.011002	0.00741709	0
122	Lesotho	dairy	0.1673	0.228046	0.147217	0.0103639	0.772147	0.175665	0.0930942	0	0.123524	0.477801	0.0241142	0.0607658	0.380789	0.534149	0.112216	0.710822	0.110416	0.00818153	0.122792	0.280977	0.00538688	0.0763951	0.28464	0.199528	0
122	Lesotho	eggs	0.00335545	0.0077795	0.00439132	0.00517238	0.00327385	0.0124701	0.00095577	0	0.000918975	0.0110542	0.000173858	0.00245502	0.0133896	0.00903835	0.00902469	0.021153	0.0141701	6.99977e-05	0.0102954	0.00566639	0.000322615	0.00188238	0.0500335	0.00178467	0
122	Lesotho	fish	0.00128074	0.00489555	0.000865349	0.000693128	0.0006409	0.00431657	0.00103412	0.000220368	0.0011455	0.00156594	0.00543288	0.00262765	0.00380543	0.0146344	0.000944116	0.00223161	0.0060603	1.77168e-05	0.00345351	0.00290137	0.000723467	0.000923763	0.00542559	0.00198892	0
122	Lesotho	fruits	0.0179147	0.00580218	0.00340052	0.0205772	0.019844	0.00208678	0.0171304	0.286002	0.014777	0.0138074	0.0135016	0.0107165	0.0227473	0	0.0203229	0.0440671	0.159125	0.0189376	0.00467444	0.00962651	0.0234471	0.018095	0.0107235	0.0297921	0.0638519
122	Lesotho	legumes	0.0224519	0.03842	0.0279666	0.0499965	0.0205922	0.0104883	0.0344915	0.00697543	0.0468165	0.0158023	0.0148168	0.0150441	0.0246996	0	0.225233	0.00039699	0.0084602	0.00894425	0.0101438	0.0312344	0.0382466	0.0591837	0.0359239	0.046323	0.0739662
122	Lesotho	pork	0.0170707	0.0222784	0.0198774	0.0300611	0.0440702	0.031981	0.00304969	0.000761538	0.0383213	0.0116351	0.0175911	0.0127871	0.0123322	0.0140958	0.00137854	0.000949156	0.0119495	0	0.0314584	0.0136973	0.000303308	0.00513042	0.0243303	0.0092227	0
122	Lesotho	roots	0.100569	0.0706766	0.0568442	0.133259	0.0390492	0.00904383	0.101967	0.498489	0.103583	0.0430843	0.136901	0.239542	0.143419	0	0.160319	0	0.00751181	0.0259748	0.0125948	0.0907978	0.0981246	0.160076	0.114697	0.305933	0.145281
122	Lesotho	ruminant_meat	0.0801707	0.176191	0.175339	0.11085	0.0087317	0.0961219	0.0206628	0.00182559	0.0358075	0.0878988	0.145522	0.0574796	0.0632627	0.421834	0.0239039	0	0.0446747	0.00623881	0.0729355	0.0702264	0.00339294	0.0436078	0.187657	0.0537489	0
122	Lesotho	vegetables	0.0104237	0.014583	0.0208296	0.0477335	0.0487575	0.00413275	0.0281914	0.205726	0.022058	0.0278685	0.0190043	0.02533	0.0347575	0	0.157941	0.180359	0.119257	0.923382	0.0068247	0.0198488	0.0440349	0.0422977	0.0225734	0.0726645	0.0390051
123	Liberia	cereals	0.220079	0.349498	0.390342	0.249807	0.113726	0.583139	0.337132	0	0.360258	0.154738	0.399299	0.299008	0.532156	0	0.0991555	0	0.0394041	0.00319601	0.0842673	0.421308	0.540098	0.241135	0.115547	0.0963403	0.201561
123	Liberia	chicken	0.00606379	0.0598613	0.0263066	0.0137721	0.0028756	0.0257062	0.00716725	7.7864e-05	0.0121049	0.0457432	0.0491163	0.0362038	0.0322843	0.058544	0.000687405	0.000242617	0.00212982	0.000553898	0.0182256	0.0290716	0.000305795	0.00514883	0.034231	0.0217344	0
123	Liberia	dairy	0.001923	0.00809948	0.00499823	0.00035431	0.0406777	0.00695678	0.00255861	0	0.00369529	0.0239844	0.000591205	0.00190582	0.00830838	0.0351503	0.00194972	0.0200634	0.00040334	0.000142207	0.00175589	0.0102863	5.70961e-05	0.0013983	0.00628378	0.00415188	0
123	Liberia	eggs	0.00211709	0.0150626	0.00814854	0.0101066	0.00949137	0.0270083	0.00144236	0	0.00165055	0.0303235	0.000240585	0.00420933	0.0160111	0.0363781	0.0087321	0.0325985	0.00283586	6.6785e-05	0.00792309	0.0112974	0.000188792	0.00186177	0.0597783	0.00204348	0
123	Liberia	fish	0.00585279	0.0749768	0.0123597	0.0154169	0.015379	0.100104	0.0140196	0.000860309	0.0127287	0.0384344	0.0415148	0.0283246	0.0234335	0.468006	0.00437693	0.0395769	0.00776778	0.000418705	0.0153808	0.0384168	0.00196842	0.0057085	0.0452422	0.0172045	0
123	Liberia	fruits	0.0366246	0.0357354	0.0239039	0.0498446	0.0290805	0.024745	0.0888343	0.130386	0.0408439	0.115383	0.0536012	0.213314	0.0850642	0	0.100935	0.0889638	0.00846809	0.0034773	0.00789469	0.0367393	0.0374794	0.0548194	0.0570236	0.146419	0.117696
123	Liberia	legumes	0.00341632	0.0191178	0.0257994	0.0309697	0.0287034	0.00440489	0.0166155	0.00193694	0.0239927	0.0119577	0.0044594	0.00269807	0.006613	0	0.00427391	5.97558e-05	0.00108939	5.84487e-05	0.00627684	0.0141094	0.0104703	0.0326669	0.00245628	0.0101785	0.0292228
123	Liberia	nuts	0.00653679	0.00731522	0.0117536	0.0153887	0.00469917	0.00787183	0.00999781	0.000902658	0.0102957	0.00405635	0.00325852	0.00256008	0.00382982	0	0.00553885	0.000126734	0.00335998	0.00185581	0.0278979	0.0103107	0.0168524	0.0151968	0.00459499	0.00576179	0.0150342
123	Liberia	oil	0.394092	0.0301931	0.0205261	0.016342	0.0142137	0.00623961	0.0213452	0	0.0242768	0.0123411	0.0420222	0.00841	0.0182642	0	0.0434348	0	0.815154	0.108659	0.755283	0.0207704	0.0138511	0.0273523	0.0121733	0.00853412	0.0155138
123	Liberia	others	0.00774476	0.0543033	0.0991253	0.17638	0.0496491	0.0289712	0.137571	0	0.00675163	0.0368537	0.0156395	0.00673107	0.00609627	0	0.0134455	0	0.000620864	0.00127692	0.00426911	0.0968497	0.0590149	0.228293	0.00568185	0.051651	0.150777
123	Liberia	pork	0.0104408	0.0421031	0.0359098	0.054684	0.123537	0.0673925	0.00445998	0.000533752	0.0610004	0.0310775	0.0229485	0.0213397	0.0143175	0.0493576	0.00127448	0.00142553	0.00232265	0	0.0239365	0.026682	0.00017106	0.00499669	0.0285804	0.0102117	0
123	Liberia	roots	0.258349	0.188557	0.237372	0.190039	0.33837	0.0696889	0.294738	0.71443	0.375763	0.353485	0.290727	0.302999	0.171419	0	0.542068	0.547044	0.0903946	0.0471694	0.0236892	0.202786	0.288841	0.31986	0.533037	0.512421	0.406334
123	Liberia	ruminant_meat	0.00670845	0.0738632	0.0577357	0.0572387	0.005259	0.0320798	0.00660375	0.000707416	0.0134859	0.057228	0.0382151	0.0208251	0.021018	0.352564	0.00349414	0	0.00215013	0.000847013	0.00858451	0.0284144	0.00046334	0.010197	0.0548743	0.0120466	0
123	Liberia	soybeans	0.000895745	0.00643626	0.00258503	0.00810416	0.0137076	0.000545148	0.00321465	0.00392326	0.00675456	0.00480061	0.0021186	0.000665134	0.00063291	0	0.0124367	0.000758764	0.000311852	0.0014202	0.00556966	0.00459196	0.00150921	0.00138384	0.00324463	0.00376946	0.00307027
123	Liberia	sugar	0.0306253	0.000788814	0.00103605	0.0214372	0.0763841	0.00576812	0.00588699	0	0	0	0.00186805	0.00554893	0.00751672	0	0.000996897	0	0	0	0	0.00125223	0.00233547	0.00672054	0.0025838	0.0106947	0
123	Liberia	vegetables	0.00853012	0.0340888	0.0420983	0.0901153	0.134246	0.00937834	0.0484127	0.146242	0.0463975	0.0795939	0.0343798	0.0452575	0.0530347	0	0.1572	0.26914	0.0235871	0.830858	0.00904587	0.0471137	0.0263943	0.0432618	0.0346675	0.0868367	0.0607909
124	Libya	cereals	0.346015	0.314707	0.476595	0.420302	0.095194	0.726533	0.476282	0	0.540852	0.19012	0.408272	0.251318	0.225069	0	0.233219	0.00143335	0.153868	0.0207497	0.204252	0.43573	0.759176	0.384737	0.171796	0.182869	0.495397
124	Libya	chicken	0.0597288	0.183977	0.0966453	0.0377163	0.00777822	0.0494946	0.033778	0	0.0496498	0.110339	0.186215	0.156215	0.144711	0.14921	0.00279829	0	0.0204394	0.00350279	0.137615	0.0918402	0.00161917	0.0222553	0.127304	0.0960064	0
124	Libya	dairy	0.0573874	0.0770369	0.0495505	0.00434852	0.326582	0.0259682	0.037212	0.01387	0.04301	0.183322	0.0121789	0.0244252	0.0914495	0.238159	0.0266119	0.132224	0.00970693	0.00240615	0.0372098	0.1015	0.00171544	0.0206225	0.0582917	0.0472065	0
124	Libya	eggs	0.0274861	0.0609729	0.0390286	0.037041	0.0334077	0.0685529	0.00888231	0	0.00838456	0.0962848	0.00115282	0.0238688	0.0934871	0.109127	0.0605231	0.114393	0.0365784	0.00060447	0.0802518	0.0470119	0.00130395	0.0113444	0.292716	0.0116799	0
124	Libya	fish	0.0128856	0.0509377	0.00983695	0.0112947	0.0108417	0.0468596	0.0153693	0.000683493	0.00918501	0.016361	0.0245351	0.0289872	0.0240481	0.27255	0.00459367	0.0230217	0.0180709	0.000271562	0.0249241	0.0271012	0.00055236	0.007899	0.0349459	0.0155232	0
124	Libya	fruits	0.192724	0.0496106	0.0481402	0.0858562	0.136457	0.0214487	0.138788	0.253723	0.0813845	0.158708	0.0873633	0.123281	0.181063	0	0.119301	0.112939	0.0514056	0.0519811	0.0159282	0.0608848	0.0728831	0.172933	0.0496055	0.233132	0.195061
124	Libya	legumes	0.0087702	0.0150042	0.0134123	0.014297	0.00449238	0.00152244	0.00768399	0.000835793	0.0193132	0.00628083	0.00553549	0.00421232	0.0124325	0	0.0530925	0.000522632	0.000551531	0.00361991	0.00315636	0.0105277	0.0098094	0.0166853	0.0119975	0.0101206	0.0217967
124	Libya	nuts	0.0256342	0.0236495	0.0217426	0.0180877	0.0369636	0.0021088	0.0460333	0	0.00989779	0.0552265	0.0128095	0.00443064	0.00661598	0	0.0130509	0	0.205659	0	0.119258	0.0263058	0.0233735	0.0374173	0.0119563	0.0142898	0.0196187
124	Libya	oil	0.105103	0.0408893	0.0338721	0.144614	0.148106	0.00998577	0.0463813	0.00394965	0.0371198	0.0107685	0.0512044	0.0193946	0.0265811	0	0.0716682	0.0470409	0.360834	0.00928002	0.296038	0.021072	0.0236413	0.131238	0.0511291	0.0174176	0.0855809
124	Libya	roots	0.063036	0.0423859	0.0386576	0.0730214	0.0304902	0.00380424	0.0725092	0.223854	0.0723145	0.0287152	0.06946	0.178205	0.0766217	0	0.0822687	0	0.00148373	0.0171634	0.00751214	0.0576418	0.0303469	0.0738181	0.0513453	0.153203	0.0609448
124	Libya	ruminant_meat	0.0393335	0.07622	0.095609	0.0442598	0.0321732	0.0333056	0.00991085	0	0.0198312	0.0504996	0.0648469	0.017684	0.0219834	0.230953	0.0133819	0	0.00657941	0.00435818	0.0408227	0.0381823	0.000920982	0.0185986	0.0612669	0.0210272	0
124	Libya	sugar	0.000833456	2.0773e-05	9.49396e-05	0.000126802	5.10554e-05	2.54806e-05	2.11157e-05	1.90274e-05	0	0.000114198	2.65287e-05	4.80646e-05	5.91494e-05	0	3.67354e-05	0	0	0	0	1.35467e-05	5.31402e-05	8.09066e-05	3.12643e-05	6.27761e-05	1.94383e-05
124	Libya	vegetables	0.0610621	0.0645884	0.0768148	0.109034	0.137462	0.0103909	0.107149	0.503065	0.109057	0.0932608	0.0764	0.167931	0.0958779	0	0.319455	0.568426	0.134823	0.886063	0.0330321	0.0821897	0.0746044	0.10237	0.0776144	0.197461	0.121582
126	Lithuania	cereals	0.636341	0.601644	0.767506	0.794884	0.168572	0.866325	0.838371	1.90197e-06	0.762164	0.367116	0.784926	0.622602	0.552879	0	0.666807	0.00292787	0.59964	0.242566	0.400789	0.715202	0.974197	0.830663	0.434873	0.540004	0.916265
126	Lithuania	chicken	0.0187479	0.0600204	0.0255778	0.0120324	0.00242217	0.00946271	0.0103174	0.000155578	0.0127665	0.0437873	0.0602636	0.0651732	0.0483001	0.0353936	0.00158321	0.000662395	0.01178	0.00625828	0.0498118	0.023568	0.00030939	0.00861615	0.0556495	0.046516	0
126	Lithuania	dairy	0.106978	0.144013	0.0855858	0.00585274	0.589962	0.0438676	0.0654556	0.000423664	0.073935	0.415998	0.0127757	0.0610944	0.223832	0.362468	0.0821046	0.509038	0.0417142	0.0323669	0.0862277	0.149083	0.00105644	0.0437493	0.181814	0.162281	0
126	Lithuania	eggs	0.00867653	0.0196171	0.0102491	0.0126896	0.0101615	0.0125282	0.0027175	0	0.00260682	0.0386292	0.000390111	0.0099041	0.0317565	0.0300546	0.027467	0.0606448	0.0215785	0.00112015	0.0282105	0.0119784	0.000256739	0.00422841	0.125915	0.00589096	0
126	Lithuania	fish	0.0192291	0.0600276	0.0116135	0.0152341	0.0149671	0.0307515	0.0168259	0.00949089	0.0115995	0.0438373	0.0472048	0.04452	0.0310364	0.48202	0.00728169	0.0424303	0.0427379	0.00622004	0.0583671	0.0287055	0.000514577	0.00876347	0.0578727	0.0333201	0
126	Lithuania	fruits	0.0045908	0.000804331	0.000736284	0.00167937	0.00201878	2.27021e-05	0.00208261	0.0686268	0.00153884	0.00337099	0.00100775	0.00369758	0.00244941	0	0.00411009	0.00187551	0.0067759	0.0149387	0.00159937	0.00115863	0.00110626	0.00289029	0.00254113	0.00719577	0.00850767
126	Lithuania	legumes	0.0113304	0.020009	0.0152381	0.0174083	0.00384869	0.000905254	0.00617131	0.00531897	0.0215091	0.0097544	0.00755103	0.00542477	0.0192379	0	0.0818396	0.00140118	0.00105796	0.0282987	0.00423823	0.0104813	0.00595503	0.0266029	0.022006	0.018628	0.0307465
126	Lithuania	oil	0.034473	0.000155998	0.00012728	0.00024227	0.00011897	0.000310533	0.000213181	0.000601643	0.000266755	0.000256278	7.93028e-05	0.000327396	0.000172237	0	0.000614688	1.19145e-06	0.232207	0.169693	0.27713	0.000115893	0.000135956	0.000397109	0.000338291	0.000366564	0.000251428
126	Lithuania	others	0.00132713	0.0022243	0.00284747	0.0148949	0.00678532	0.000193665	0.00232564	0.00650389	0.0012075	0.00157264	0.00128118	0.0025865	0.000959726	0.00161191	0.000381638	0.000354984	6.90659e-05	0.000106589	0.00296573	0.00179842	0.00121208	0.0033405	0.000489617	0.00380848	0.00192491
126	Lithuania	pork	0.0356823	0.0459902	0.0378009	0.0554301	0.110058	0.0261488	0.0070054	0.00714678	0.0749932	0.0331366	0.030337	0.0420127	0.0237115	0.0313333	0.00330369	0.00222141	0.0147613	0	0.07227	0.0237474	0.000193055	0.00958965	0.0508034	0.0244986	0
126	Lithuania	roots	0.0229165	0.0159052	0.0117845	0.0267868	0.0106309	0.000806112	0.025534	0.509985	0.022098	0.0133764	0.0257377	0.0857973	0.0300613	0	0.041884	0	0.00101158	0.0366291	0.00315425	0.0171609	0.0068086	0.0326183	0.0261086	0.0885916	0.0234301
126	Lithuania	ruminant_meat	0.0134611	0.0210706	0.0219321	0.00953247	0.0011209	0.00568834	0.00294773	1.56006e-05	0.00345049	0.0106772	0.0135597	0.0146793	0.0051641	0.057057	0.0031038	0	0.00271459	0.00491163	0.0108464	0.00726984	9.23569e-05	0.00328409	0.0194975	0.0087215	0
126	Lithuania	sugar	0.0788764	0.000661767	0.00088235	0.0163373	0.0508628	0.00168411	0.00692318	0.00010163	0	0.000124719	0.00186731	0.00821289	0.00935128	0	0.00197374	0	0	0	0	0.000841799	0.00199639	0.00971639	0.00346733	0.0192467	1.75204e-05
126	Lithuania	vegetables	0.00736988	0.00785746	0.00811854	0.0169957	0.0284712	0.00130562	0.0131093	0.391627	0.0118643	0.0183635	0.0130184	0.0339676	0.0210881	6.16894e-05	0.0775455	0.378442	0.0239516	0.456891	0.00438959	0.00888929	0.00616601	0.0155405	0.0186237	0.0409314	0.018857
129	Madagascar	cereals	0.569832	0.520332	0.573884	0.481412	0.170682	0.714672	0.589042	0	0.571082	0.330293	0.621538	0.545764	0.660087	0	0.197364	0.00575313	0.345138	0.0113914	0.500784	0.59067	0.674762	0.447105	0.253241	0.234141	0.436898
129	Madagascar	chicken	0.00704258	0.0295249	0.0124857	0.012813	0.00198523	0.0130014	0.00381223	0.00102555	0.00675926	0.024564	0.0241304	0.019331	0.0146415	0.0346362	0.00147856	0.00138452	0.0118568	0.0015305	0.0321712	0.0142942	0.000150673	0.00576891	0.0231679	0.0133262	0
129	Madagascar	dairy	0.0196935	0.0455368	0.0272375	0.00223583	0.261497	0.0335579	0.0158029	0	0.0212378	0.149958	0.00355616	0.0119328	0.0448717	0.222504	0.0144069	0.0724257	0.0132242	0.00202098	0.0280195	0.0555366	0.000313795	0.00970032	0.0503476	0.0358242	0
129	Madagascar	eggs	0.00130002	0.0049463	0.00261932	0.00439152	0.00369348	0.00770372	0.000534777	0	0.000751493	0.0111783	9.57082e-05	0.00155615	0.00515449	0.0191116	0.00407644	0.00691406	0.00553508	5.69116e-05	0.00701412	0.00354905	6.35663e-05	0.000728493	0.0271851	0.00106695	0
129	Madagascar	fish	0.00662037	0.0508387	0.0117328	0.0117756	0.014975	0.0600347	0.00956649	0.00127999	0.00676626	0.0216131	0.0319298	0.0187191	0.0130303	0.304709	0.00746521	0.0170655	0.0351684	0.00047745	0.0218563	0.0291394	0.00125783	0.0102525	0.0485314	0.015149	0
129	Madagascar	fruits	0.0487996	0.0478325	0.0601868	0.0813752	0.0448487	0.0276946	0.0856921	0.245717	0.0486514	0.0827145	0.0369183	0.0970801	0.0544543	0	0.102753	0.0379166	0.125651	0.0502737	0.150816	0.0607027	0.0337884	0.142008	0.0353378	0.106039	0.0943481
129	Madagascar	legumes	0.0179301	0.052734	0.0397574	0.0759906	0.0469896	0.0125839	0.0395994	0.00574416	0.0558221	0.033308	0.0150968	0.0181967	0.0214645	0	0.181871	0.00041799	0.00771711	0.0133041	0.0180756	0.0410989	0.0164955	0.0564367	0.0422522	0.0533795	0.0901871
129	Madagascar	nuts	0.0103949	0.00678504	0.0107468	0.0188705	0.00361392	0.00862718	0.00902512	0.00171036	0.00493291	0.00204555	0.00208709	0.0036226	0.0038197	0	0.00635291	5.86885e-05	0.00592185	0.00278773	0.0193703	0.0101583	0.00997686	0.0222394	0.00579138	0.00927897	0.0182235
129	Madagascar	oil	0.00852387	0.0138672	0.00913632	0.00800506	0.0074625	0.00248103	0.010767	4.35428e-06	0.0114007	0.00631513	0.0206449	0.00430974	0.00806054	0	0.0262251	0	0.0575094	0.000633029	0.0922629	0.00915856	0.00622137	0.0155074	0.00697121	0.00602511	0.00881741
129	Madagascar	others	0.00384017	0.00834893	0.0124018	0.0421888	0.0395081	0.00390673	0.0222861	0.00177943	0.00250924	0.00994719	0.0038355	0.00544388	0.00305311	0.00427406	0.00381147	0.0073552	0.0447063	0.028965	0.014204	0.0104771	0.0975009	0.0298764	0.00442917	0.0145312	0.039022
129	Madagascar	pork	0.010603	0.0234732	0.0194051	0.0342191	0.0787517	0.0322367	0.0027316	0.000520098	0.0347653	0.0192681	0.0136883	0.0132496	0.00766792	0.0309824	0.000933863	0.00051029	0.0075515	0	0.0378772	0.0142854	9.32266e-05	0.00343733	0.022708	0.00873736	0
129	Madagascar	roots	0.24583	0.10707	0.12671	0.133878	0.225853	0.0320634	0.18201	0.633217	0.207341	0.223802	0.169906	0.205136	0.132446	0	0.366216	0.762457	0.270639	0.0653935	0.0335644	0.113274	0.147376	0.222343	0.397009	0.421223	0.281871
129	Madagascar	ruminant_meat	0.0258682	0.0758686	0.0774506	0.0441262	0.00582281	0.0461309	0.00758995	0.000105967	0.0116193	0.0494338	0.0428556	0.030017	0.0118225	0.383762	0.00595054	0	0.010202	0.00328819	0.0370311	0.0306049	0.000352717	0.00966797	0.0636374	0.0219806	0
129	Madagascar	soybeans	2.1679e-06	8.55163e-06	3.32911e-06	1.20858e-05	2.08248e-05	6.21459e-07	4.6922e-06	9.11068e-06	9.17421e-06	7.09329e-06	3.01164e-06	9.84191e-07	8.07809e-07	0	2.17176e-05	6.47299e-07	2.41633e-06	4.7698e-06	2.10041e-05	5.85908e-06	1.9602e-06	2.26873e-06	6.14375e-06	7.68638e-06	5.04335e-06
129	Madagascar	sugar	0.0182368	0.000279095	0.000432126	0.0077865	0.0275462	0.00160744	0.00205508	2.47468e-05	0	0.000242655	0.000662853	0.0019992	0.00232798	0	0.000453207	0	0	0	0	0.000396932	0.0007626	0.00270644	0.00121289	0.00525944	3.78352e-05
129	Madagascar	vegetables	0.00548264	0.0125542	0.0158105	0.0409198	0.066751	0.0036981	0.0194814	0.108862	0.0163523	0.0353096	0.013052	0.0236409	0.0170969	1.97261e-05	0.0806205	0.0877406	0.0591773	0.819873	0.00693255	0.0166485	0.0108829	0.0222189	0.0181719	0.0540312	0.0305902
130	Malawi	cereals	0.486133	0.478252	0.587568	0.521498	0.0696375	0.727304	0.586219	0	0.53058	0.488925	0.494063	0.50181	0.237183	0	0.152526	0.00772815	0.247462	0.0116533	0.524867	0.516338	0.32429	0.404212	0.267012	0.212859	0.458732
130	Malawi	chicken	0.0055622	0.0258529	0.0116195	0.00464907	0.0016227	0.0141265	0.00284791	0	0.00444457	0.0176449	0.0221176	0.0124138	0.0165716	0.0969391	0.00022508	0	0.00405292	0.000897375	0.0110318	0.0126143	0.000259831	0.00242074	0.022184	0.0114097	0
130	Malawi	dairy	0.00431021	0.00851632	0.00434283	0.000414626	0.0570213	0.00512484	0.00282102	0.000977888	0.00320446	0.0189497	0.00138809	0.00170439	0.00838384	0.0665777	0.000997762	0.0038027	0.00172293	0.000551786	0.00206435	0.0119584	0.000342334	0.00233788	0.00949112	0.00626967	0
130	Malawi	eggs	0.00124496	0.00416737	0.00228228	0.00222075	0.00338987	0.00951659	0.000364249	0	0.000365067	0.00748906	6.65985e-05	0.000922557	0.00520707	0.0344834	0.0023678	0.00158342	0.00352779	7.53208e-05	0.00312906	0.00314064	0.000101774	0.000600174	0.0248098	0.000675135	0
130	Malawi	fish	0.00691862	0.0420191	0.0131844	0.00868423	0.0136083	0.0448171	0.00588957	0.00107305	0.00585582	0.00697654	0.0141402	0.0067366	0.0156928	0.4214	0.00594274	0.000521424	0.0121817	0.000822301	0.0120042	0.0354528	0.00187508	0.00392943	0.0338351	0.0107763	0
130	Malawi	fruits	0.0554853	0.0264215	0.0192417	0.0369088	0.075577	0.0175176	0.0492484	0.384328	0.0354346	0.0694876	0.0465852	0.0784259	0.08132	0	0.112478	0.0258532	0.156978	0.0730881	0.0193868	0.0294208	0.053883	0.0601383	0.0606724	0.106647	0.0910687
130	Malawi	legumes	0.0352098	0.0829206	0.0639472	0.0825423	0.0695555	0.0219388	0.0497925	0.0286361	0.0764587	0.0476195	0.0273812	0.022103	0.0526486	0	0.261644	0.000351603	0.0174993	0.0533495	0.024277	0.0642191	0.215433	0.0713643	0.0867011	0.064115	0.0860126
130	Malawi	nuts	0.000614789	0.000486138	0.000764362	0.000557714	0.000386795	0.00026703	0.00072428	2.08077e-05	0.000730593	0.000264524	0.000206427	0.000146272	0.000212395	0	0.00021457	2.01021e-06	0.00122408	0.000791031	0.00358115	0.000646366	0.00182126	0.00099223	0.000450679	0.000267611	0.000311012
130	Malawi	oil	0.0650174	0.110459	0.0779124	0.0488012	0.0679672	0.0352306	0.0740281	8.29528e-05	0.0817772	0.0417694	0.158204	0.0268387	0.0785082	0	0.159717	1.2327e-05	0.329605	0	0.353471	0.0786456	0.100348	0.118805	0.0583622	0.0379677	0.0488557
130	Malawi	others	0.000392779	0.0005917	0.000556321	0.00440744	0.00455914	0.000227587	0.000734749	0.000381872	0.000171141	0.000518089	0.000167056	0.000295091	0.000625604	0	0.000300054	5.22169e-05	0.00122563	0.0136515	0.000271203	0.000487632	0.00523382	0.00136525	0.000270554	0.000658823	0.00163627
130	Malawi	pork	0.0121594	0.0229112	0.0198329	0.0247781	0.0876039	0.0468551	0.00223128	0.000458942	0.0292256	0.015133	0.0129365	0.00922494	0.00920706	0.103244	0.000694363	0.0001364	0.00571128	0	0.0183553	0.0145747	0.000183692	0.00314034	0.0231613	0.00669801	0
130	Malawi	roots	0.249213	0.152585	0.153343	0.204685	0.364882	0.0495068	0.198795	0.466848	0.206829	0.228311	0.190721	0.306475	0.462183	0	0.22758	0.932264	0.164034	0.131836	0.0138284	0.197641	0.265903	0.295629	0.357575	0.470076	0.286334
130	Malawi	ruminant_meat	0.00655913	0.0238783	0.0253939	0.0112244	0.00243134	0.015784	0.000976327	0	0.00331564	0.0203749	0.0124115	0.00329638	0.0021061	0.277355	0.00117608	0	0.00275429	0.00127065	0.00343167	0.0100625	0.000354784	0.00518832	0.0222512	0.00605197	0
130	Malawi	soybeans	0.00151134	0.00507418	0.00206842	0.00532004	0.0140827	0.000549109	0.00232999	0.00488725	0.00468842	0.00338668	0.00173026	0.000416564	0.000589648	0	0.00981647	0.000105182	0.00111095	0.00459568	0.00618768	0.00363395	0.00234797	0.00126002	0.00380942	0.00358202	0.00207367
130	Malawi	sugar	0.0612746	0.000737446	0.000983053	0.0166877	0.0930573	0.00688971	0.00505983	0	0	0	0.00180914	0.00412102	0.00830428	0	0.000933092	0	0	0	0	0.00117514	0.00430861	0.00725637	0.0035973	0.0120515	0
130	Malawi	vegetables	0.00839365	0.0151275	0.0169599	0.02662	0.0746174	0.0043449	0.017937	0.112305	0.016919	0.0331505	0.0160733	0.0250694	0.0212563	0	0.0633859	0.0275876	0.0509106	0.707417	0.00411353	0.0199893	0.0233132	0.021361	0.0258171	0.049895	0.0249763
131	Malaysia	cereals	0.0196527	0.146925	0.31391	0.18834	0.0990127	0.194555	0.433581	0	0.371703	0.0813335	0.244166	0.221017	0.33812	0	0.149883	0.000156139	0.00175563	0.000830938	0.00430544	0.25673	0.68092	0.312807	0.0537957	0.115568	0.357061
131	Malaysia	chicken	0.00607227	0.274791	0.224967	0.135583	0.0272314	0.095113	0.100121	0.00800875	0.151658	0.26103	0.321179	0.291531	0.220914	0.0790094	0.0204642	0.00709526	0.00112147	0.00202644	0.0101785	0.193044	0.0042772	0.0867846	0.169405	0.276032	0
131	Malaysia	dairy	0.000156546	0.00297101	0.0032805	0.000301519	0.0320723	0.00192016	0.00344996	0.000329139	0.00329964	0.0104121	0.000310048	0.00115149	0.00429535	0.00360091	0.00257278	0.0108218	1.53562e-05	3.1684e-05	7.33241e-05	0.00559297	8.56295e-05	0.00169248	0.00251346	0.00440825	0
131	Malaysia	eggs	0.00262382	0.0880168	0.0909058	0.102915	0.114908	0.125312	0.0256224	0	0.0225795	0.218649	0.00201302	0.0430057	0.141811	0.0587074	0.181499	0.281047	0.00175164	0.00024118	0.00556767	0.0958199	0.00330786	0.0337019	0.387699	0.0338337	0
131	Malaysia	fish	0.00621716	0.375216	0.151645	0.173931	0.188528	0.439692	0.211084	0.0279711	0.135133	0.253909	0.329815	0.239421	0.162242	0.829186	0.10543	0.337215	0.00485983	0.00136678	0.00874765	0.308984	0.0182407	0.182738	0.265599	0.228275	0
131	Malaysia	fruits	0.00146209	0.0075068	0.0105024	0.0247496	0.0372223	0.00274215	0.0466931	0.42811	0.0350452	0.0290672	0.017724	0.0509633	0.0302749	0	0.0869099	0.0400518	0.000717199	0.00225759	0.000265478	0.0110601	0.0488528	0.0490479	0.0116279	0.0661252	0.131919
131	Malaysia	nuts	0.00409491	0.0176657	0.0580705	0.0934701	0.0190692	0.0265748	0.0594431	0.019215	0.027857	0.00645317	0.00918864	0.0113029	0.01867	0	0.0609286	0	0.000280451	0.000962224	0.00135761	0.04103	0.108812	0.152077	0.0119137	0.0557616	0.230819
131	Malaysia	oil	0.955606	0.00797542	0.00479889	0.0425659	0.000567814	0.0450635	0.000446208	0.0274526	0.0295647	0.0318023	0.00455253	0.0309948	0.0154478	0	0.0782347	0	0.987689	0.783061	0.965671	0.000206488	0.0284267	0.0569084	0.0333899	0.0445337	0.0775574
131	Malaysia	others	0.000286485	0.0046599	0.00739961	0.043269	0.0405924	0.00122121	0.0209796	0.00568439	0.00223243	0.00461215	0.0013813	0.00297769	0.0067204	7.33766e-05	0.00388895	0.00140575	0.000107698	0.00758289	0.000137657	0.00634875	0.0577874	0.0374382	0.000978626	0.011292	0.0670866
131	Malaysia	pork	0.00240005	0.0454811	0.0741503	0.105292	0.277745	0.0578935	0.0146973	0.00299416	0.161446	0.0414741	0.0360925	0.0403593	0.0235029	0.0155418	0.00494754	0.00227369	0.00026585	0	0.00309014	0.0418156	0.000557467	0.0166497	0.0341461	0.0313966	0
131	Malaysia	roots	7.87641e-05	0.000488474	0.000944655	0.00172843	0.00220428	0.000111954	0.00215909	0.00303362	0.00197086	0.00118083	0.000774462	0.00190753	0.00237191	0	0.00437253	0.036439	1.81906e-05	5.73713e-05	3.15895e-06	0.000936566	0.00136711	0.00275036	0.00090961	0.00342652	0.00504735
131	Malaysia	ruminant_meat	0.000420159	0.0118422	0.0217992	0.00994228	0.00173862	0.00608702	0.00370255	0	0.00380763	0.00847571	0.00993258	0.00801914	0.00240667	0.0138814	0.00259777	0	2.80494e-05	0.000115033	0.000212713	0.00739809	0.000137227	0.00422519	0.00734371	0.00637337	0
131	Malaysia	soybeans	0	0	0	0	0	0	0	0	0	0	0	0	0	0	0	0	0	0	0	0	0	0	0	0	0
131	Malaysia	sugar	0.000166978	2.02108e-05	5.07428e-05	0.000979023	0.00407327	0.000117529	0.000460141	0	0	0	6.96856e-05	0.000248918	0.000292666	0	9.17905e-05	0	0	0	0	4.65477e-05	0.000180525	0.000531153	7.3219e-05	0.000779916	0
131	Malaysia	vegetables	0.000762451	0.0164408	0.0375752	0.0769347	0.155035	0.00359568	0.0775602	0.477202	0.0537039	0.0516005	0.0228005	0.0571012	0.0329315	0	0.29818	0.283495	0.0013898	0.201467	0.000389653	0.0309873	0.0470468	0.0626485	0.0206048	0.122195	0.13051
132	Maldives	cereals	0.00473671	0.00074579	0.00546364	0.00453514	0.000846788	0.000472924	0.00561555	0	0.00467745	0.00187171	0.000488243	0.00139588	0.00120391	0	0.00406177	3.19429e-05	0.0011092	8.48925e-05	0.0039568	0.00160048	0.0172501	0.00645337	0.000399174	0.0013654	0.034631
132	Maldives	fish	0.903306	0.988613	0.904449	0.883352	0.845334	0.996366	0.911442	0.148035	0.903698	0.964488	0.994152	0.984293	0.958801	1	0.548611	0.987325	0.895357	0.0179356	0.770688	0.97171	0.171833	0.783774	0.981285	0.929703	0
132	Maldives	fruits	0.0158478	0.00111082	0.00445857	0.0148524	0.0452099	0.000311852	0.0145033	0.561249	0.0111861	0.00953742	0.00121433	0.0042275	0.0120839	0	0.0471088	0.00414384	0.034929	0.0378302	0.00260901	0.00324163	0.0650465	0.0223407	0.00278911	0.0172843	0.34236
132	Maldives	legumes	0.00169653	0.000666139	0.0059798	0.004832	0.00918305	9.11633e-05	0.00313078	0.0020325	0.0044183	0.00105936	0.000104936	0.00014729	0.00100159	0	0.00249759	1.3264e-06	0.00051193	5.2477e-05	0.00162155	0.000929466	0.0182263	0.013974	0.000169033	0.00170199	0.0438733
132	Maldives	nuts	0.0620162	0.00583327	0.0605459	0.0432026	0.0354438	0.00230318	0.047777	0.0124145	0.0521441	0.00941569	0.00179241	0.00325136	0.0109281	0	0.0590282	8.75725e-05	0.0445748	0.0512693	0.218361	0.0147234	0.650696	0.129058	0.00726634	0.0168036	0.342697
132	Maldives	roots	0.00824965	0.00179962	0.00828296	0.032643	0.0116392	0.000238112	0.0077604	0.0549982	0.0155327	0.00540287	0.00143545	0.00334774	0.00834819	0	0.234548	0.000950578	0.00856616	0.000893564	0.00092858	0.00457287	0.0230365	0.0219928	0.00571749	0.0160606	0.1309
132	Maldives	vegetables	0.00414711	0.00123183	0.0108204	0.0165825	0.0523434	0.000216829	0.0097714	0.221271	0.00834353	0.0082247	0.000812268	0.00333696	0.00763318	0	0.104145	0.00745994	0.0149523	0.891934	0.00183493	0.00322184	0.053912	0.0224072	0.00237423	0.017081	0.105538
133	Mali	cereals	0.652502	0.505145	0.533154	0.582186	0.0930924	0.661493	0.640378	4.5746e-06	0.620193	0.480606	0.643727	0.65683	0.520845	0	0.29867	0.0107339	0.287284	0.0132617	0.458502	0.573817	0.7525	0.535464	0.242571	0.347098	0.647581
133	Mali	chicken	0.00310826	0.0107972	0.00533296	0.00216459	0.000591934	0.00702387	0.00133471	0	0.00231805	0.00829929	0.0110362	0.00944381	0.00937692	0.0174152	9.3052e-05	0	0.00277135	0.00029538	0.00514799	0.00489095	9.57436e-05	0.000989322	0.0156228	0.00856908	0
133	Mali	dairy	0.0597511	0.0892781	0.0492765	0.00514936	0.510877	0.0563052	0.0322527	0.0356429	0.0403172	0.235777	0.0180465	0.0315234	0.112133	0.33527	0.0110951	0.238533	0.0272658	0.00420343	0.0242593	0.114481	0.00310714	0.0228287	0.154739	0.106931	0
133	Mali	eggs	0.000898816	0.00224858	0.0013533	0.00133583	0.00159758	0.00611319	0.000220548	0	0.000245985	0.00455086	4.29329e-05	0.000906733	0.00380656	0.00800357	0.00126467	0.00563182	0.00311653	3.20306e-05	0.00188647	0.00157323	4.84508e-05	0.000316891	0.0225728	0.000655083	0
133	Mali	fish	0.00440848	0.0231878	0.0046466	0.00352444	0.00779871	0.0298103	0.00354174	0.00113081	0.00405663	0.00689831	0.0101102	0.00649918	0.0117557	0.12017	0.00267872	0.00432625	0.00541109	0.000366317	0.0046139	0.0105054	0.00417533	0.00369353	0.0314077	0.0100267	0
133	Mali	fruits	0.052569	0.0370225	0.0553813	0.0507297	0.0466789	0.0399906	0.0590016	0.511751	0.0410093	0.0330185	0.0245782	0.0622472	0.0590393	0	0.0643224	0.0828979	0.121444	0.0440714	0.0656643	0.0459258	0.031559	0.101487	0.0419159	0.0884688	0.0531635
133	Mali	legumes	0.0571219	0.109355	0.107999	0.158935	0.0903121	0.0509335	0.107674	0.0199381	0.123199	0.057567	0.0354197	0.0544539	0.0803799	0	0.393424	0.00125537	0.0257361	0.0256438	0.0188006	0.088761	0.0634504	0.104265	0.172472	0.164906	0.139253
133	Mali	nuts	0.014374	0.0133834	0.0248553	0.0208702	0.00439768	0.0161576	0.0220241	0.000431047	0.0108672	0.00244815	0.00255206	0.00910161	0.00879061	0	0.00280156	4.90379e-06	0.0115546	0.0149681	0.0328283	0.0192944	0.0121868	0.0394644	0.019252	0.0128599	0.00473408
133	Mali	oil	0.0781243	0.0969442	0.0852065	0.0658453	0.105318	0.0424342	0.0791599	0	0.0899093	0.0422879	0.161102	0.0450713	0.0878626	0	0.134301	0	0.387676	0	0.361191	0.0682048	0.080951	0.129332	0.0840171	0.0599606	0.0684876
133	Mali	others	0.000376051	0.00172262	0.00136855	0.00131171	7.69992e-05	0.000904712	0.000198423	9.12951e-05	0.000359627	0.000447957	0.00118453	0.000911746	0	0.012136	6.05214e-05	0	0.000226981	8.16493e-05	0.000288644	0.000789912	1.47896e-05	0.000285102	0.00198038	0.000768739	0
133	Mali	pork	0.000388566	0.000547184	0.000520535	0.00065972	0.00182744	0.00133224	5.97996e-05	2.88896e-05	0.000871643	0.000407033	0.000369132	0.000401318	0.00029792	0.00106066	1.64156e-05	2.14737e-05	0.000223326	0	0.000489819	0.000323157	3.87072e-06	7.33918e-05	0.00093275	0.000287667	0
133	Mali	roots	0.0203208	0.0102825	0.0106016	0.0164761	0.0225223	0.00396272	0.0150112	0.0695379	0.0180243	0.0167627	0.0136625	0.0435488	0.0481812	0	0.01381	0.470386	0.0218063	0.00713701	0.0011163	0.0135758	0.0157834	0.0217309	0.0361599	0.0709195	0.0342164
133	Mali	ruminant_meat	0.0341188	0.0801491	0.0915114	0.045914	0.024798	0.0742613	0.00603388	0.000464182	0.0145659	0.0643774	0.0547446	0.0276801	0.019682	0.505944	0.00501582	0	0.015198	0.00436699	0.0188812	0.033272	0.000899618	0.0137193	0.128953	0.0339554	0
133	Mali	soybeans	0.000115649	0.000290187	0.000129996	0.000339183	0.000703448	3.73862e-05	0.000149529	0.000736676	0.000334834	0.000218125	0.000118223	4.33945e-05	4.56876e-05	0	0.000555717	3.96517e-05	0.000104023	0.000207141	0.000395394	0.000192939	0.000118473	7.05145e-05	0.000367357	0.000368383	0.000179457
133	Mali	sugar	0.00854354	9.87841e-05	0.000236091	0.00187075	0.00743472	0.000835594	0.000534266	6.09562e-05	0	0.000227311	0.000236585	0.000754034	0.00111634	0	0.000115646	0	0	0	0	0.000117504	0.00042607	0.000735707	0.000648709	0.00210321	4.10121e-05
133	Mali	vegetables	0.0132788	0.0195478	0.0284263	0.0426875	0.0819737	0.00840428	0.0324264	0.360181	0.0337289	0.0461066	0.0230694	0.0505837	0.0366872	0	0.0717753	0.186169	0.0901821	0.885365	0.00593418	0.0242754	0.0346797	0.0255442	0.0463875	0.0921221	0.0523438
134	Malta	cereals	0.253022	0.162897	0.29204	0.255011	0.0306608	0.497972	0.335736	0	0.253337	0.0539206	0.284737	0.14998	0.152117	0	0.108295	3.99791e-05	0.206108	0.00305941	0.136227	0.262149	0.651045	0.308161	0.0745995	0.103922	0.431456
134	Malta	chicken	0.04493	0.0964728	0.0569689	0.0223591	0.00259207	0.028792	0.0250849	0	0.0267295	0.0467886	0.126288	0.0932058	0.0768044	0.0443325	0.00132096	0.000266113	0.0228023	0.000518398	0.109673	0.0495591	0.00115666	0.019004	0.058132	0.0553598	0
134	Malta	dairy	0.194562	0.176465	0.142116	0.00884499	0.483479	0.0964083	0.121411	0.00459927	0.114692	0.337004	0.023188	0.0661661	0.260147	0.340229	0.0553278	0.248003	0.059344	0.00197067	0.141992	0.239104	0.00345238	0.0750926	0.13992	0.14199	0
134	Malta	eggs	0.0480227	0.073751	0.0531129	0.050931	0.0252541	0.0898189	0.0152376	0	0.0106553	0.0954673	0.00179688	0.032917	0.116101	0.0728436	0.0566126	0.0933016	0.0966278	0.000213918	0.148667	0.0588747	0.00217912	0.0223811	0.310577	0.0159032	0
134	Malta	fish	0.0242201	0.0764302	0.0156134	0.0170235	0.00608469	0.0819974	0.0303778	0.000882119	0.0175739	0.0198558	0.0963724	0.0587513	0.0318087	0.173742	0.00504574	0.0409716	0.0495066	0.000125819	0.0391539	0.0414443	0.000838464	0.0162208	0.0444618	0.0267339	0
134	Malta	fruits	0.0480183	0.0140787	0.0129212	0.0275439	0.0264606	0.00228983	0.0416989	0.15589	0.0393966	0.195957	0.0228017	0.0409677	0.0294123	0	0.0305467	0.0311525	0.0624919	0.0141471	0.0154873	0.0160147	0.102792	0.0725052	0.0186149	0.0618705	0.0925931
134	Malta	legumes	0.0183077	0.0224559	0.0196063	0.030157	0.00891207	0.00432126	0.0370998	0.00171317	0.0275527	0.00944841	0.00953918	0.0120312	0.0111924	0	0.0838407	0.000133114	0.00226943	0.00130014	0.00831885	0.019579	0.0173437	0.040584	0.0140761	0.0225042	0.0556171
134	Malta	oil	0.000483187	6.07646e-05	5.924e-05	0.0006104	0.000349384	2.91429e-05	0.000105404	1.36928e-05	3.53792e-05	8.09222e-06	3.63278e-05	4.2861e-05	1.5926e-05	0	1.99971e-05	0.00012908	0.00278059	1.10488e-05	0.000954876	1.15184e-05	1.72272e-05	0.000638195	0.000143323	3.18866e-05	0.000551987
134	Malta	others	0.0275659	0.0916897	0.0470709	0.067008	0.0038053	0.0210396	0.0186801	3.59502e-05	0.00292712	0.00706445	0.072653	0.0315371	0	0.250667	0.00455404	0	0.0177277	0.000512596	0.0252297	0.0340022	1.93357e-05	0.0259937	0.0645658	0.0189001	0
134	Malta	pork	0.145155	0.125483	0.14284	0.175866	0.201978	0.136859	0.0288872	0.00273631	0.26399	0.0597013	0.10802	0.101864	0.0635321	0.0674961	0.0051379	0.00248737	0.0484132	0	0.269894	0.0845557	0.00121721	0.0362419	0.0897307	0.0488283	0
134	Malta	roots	0.0547612	0.025492	0.0261579	0.049923	0.0114603	0.00247834	0.0618494	0.114698	0.0456943	0.0141566	0.0538324	0.122196	0.0473136	0	0.0382629	0	0.00194888	0.00302015	0.00691951	0.035893	0.0252166	0.0724123	0.0270878	0.103721	0.0682457
134	Malta	ruminant_meat	0.0225478	0.0242474	0.0348426	0.0127302	0.000909815	0.0124482	0.005074	0	0.00533121	0.0087353	0.0213705	0.013897	0.0060746	0.0504115	0.00224063	0	0.00385244	0.000309704	0.0177031	0.0109674	0.000264985	0.00577299	0.0148286	0.00733073	0
134	Malta	vegetables	0.118404	0.110475	0.15665	0.281992	0.198054	0.0255462	0.278758	0.719432	0.192085	0.151893	0.179365	0.276443	0.205481	0.00027795	0.608795	0.583515	0.426128	0.974811	0.0797801	0.147845	0.194457	0.304992	0.143263	0.392905	0.351536
136	Mauritania	cereals	0.411866	0.186853	0.28414	0.326858	0.0294254	0.259077	0.493041	0	0.411733	0.0819735	0.402396	0.389933	0.307454	0	0.174786	0.00138288	0.252537	0.0395727	0.257812	0.254041	0.818086	0.319749	0.0721684	0.169948	0.499639
136	Mauritania	chicken	0.00343469	0.00807572	0.00528342	0.00294589	0.000235899	0.00329637	0.00216122	0	0.00335981	0.00515363	0.013696	0.0117359	0.00724848	0.00129771	0.000214918	0	0.00339689	0.0020988	0.00915084	0.00430878	0.000146416	0.00166846	0.00796566	0.00805658	0
136	Mauritania	dairy	0.236777	0.23853	0.197375	0.0215065	0.72015	0.145613	0.174075	0.362806	0.218139	0.572253	0.0564695	0.135238	0.354897	0.13864	0.141213	0.761846	0.128934	0.115227	0.176333	0.342227	0.0106894	0.116377	0.291444	0.32874	0
136	Mauritania	eggs	0.00284249	0.00481321	0.00383705	0.00520296	0.0018221	0.00821078	0.00102205	0	0.00102037	0.00808766	0.000152482	0.00322482	0.00842125	0.00170683	0.00835953	0.0144234	0.0109325	0.000651347	0.0095969	0.00396652	0.00021205	0.00152948	0.0329387	0.00176266	0
136	Mauritania	fish	0.13123	0.308428	0.118551	0.199039	0.0847168	0.449552	0.128102	0.168485	0.0875204	0.188257	0.263014	0.286912	0.18644	0.753998	0.0691703	0.169308	0.485858	0.026431	0.362647	0.212032	0.0260807	0.215935	0.342853	0.206953	0
136	Mauritania	fruits	0.0259862	0.00397238	0.00513158	0.0145285	0.00838266	0.00369189	0.0200182	0.167701	0.00734603	0.00586801	0.0140412	0.0187682	0.01846	0	0.0150713	0.00460138	0.0125321	0.0404493	0.000853169	0.00610963	0.0106921	0.028144	0.00472959	0.0410135	0.0712848
136	Mauritania	legumes	0.0681409	0.088599	0.129849	0.20929	0.0472451	0.0202921	0.142907	0.157992	0.204905	0.0414536	0.0481157	0.0496017	0.0664732	0	0.53297	0.00201823	0.0362309	0.173699	0.0576094	0.0749301	0.122688	0.249134	0.070963	0.140258	0.412351
136	Mauritania	oil	0.00190166	0.00164538	0.00165258	0.00142802	0.000469759	0.000324531	0.00259804	0	0.00281877	0.000562704	0.00470272	0.00110188	0.00164698	0	0.007244	0	0.0115109	0	0.013715	0.00124243	0.00268707	0.00379844	0.000991955	0.00126718	0.00290282
136	Mauritania	others	0.00202614	0.00628221	0.00661093	0.00870427	0.000149621	0.00207026	0.0015666	0.00234103	0.00254155	0.00135632	0.00716759	0.00552455	0	0.00440938	0.00068157	0	0.00135654	0.00282876	0.00250173	0.00339308	0.000110278	0.00234439	0.00492341	0.00352411	0
136	Mauritania	pork	0	0	0	0	0	0	0	0	0	0	0	0	0	0	0	0	0	0	0	0	0	0	0	0	0
136	Mauritania	roots	0.00318577	0.00105555	0.00135837	0.0030892	0.00111218	0.000263187	0.00323345	0.0620769	0.00390058	0.00125074	0.00225644	0.00826467	0.00444533	0	0.00493013	0.0394277	0.00411869	0.00735734	0.000377072	0.00174139	0.0036342	0.00536195	0.00258797	0.0116269	0.010369
136	Mauritania	ruminant_meat	0.112107	0.151232	0.245176	0.204677	0.104748	0.107454	0.0295615	0	0.0553237	0.0926253	0.187041	0.0878036	0.0432717	0.0999479	0.0370399	0	0.0473613	0.103134	0.109043	0.0952181	0.00332808	0.0540043	0.167589	0.082769	0
136	Mauritania	vegetables	0.000502079	0.000513016	0.00103487	0.00273014	0.00154296	0.000154722	0.00171409	0.0785978	0.00139258	0.00115934	0.000947717	0.00189185	0.00124296	0	0.00831848	0.0069925	0.00523151	0.488551	0.000361718	0.00079002	0.0016457	0.00195413	0.000844976	0.00408071	0.00345338
137	Mauritius	cereals	0.00106134	0.00295784	0.00624	0.00140797	0.000212056	0.0051388	0.00536376	0	0.0104963	0.00152562	0.00395757	0.00264469	0.00433421	0	0.00252586	1.08505e-05	0.00330831	0.000123951	0.00274779	0.00559105	0.0190796	0.00365494	0.00101409	0.000781462	0.00883501
137	Mauritius	chicken	0.0364077	0.627297	0.522204	0.0871565	0.00687895	0.283168	0.138785	0.000169028	0.417493	0.517753	0.61009	0.38573	0.339117	0.384216	0.0165752	0.000140919	0.216748	0.0249064	0.661616	0.480923	0.0138624	0.0912987	0.371621	0.216486	0
137	Mauritius	dairy	0.00178674	0.0130568	0.0151472	0.000366033	0.0149164	0.0118299	0.00761648	0	0.0202843	0.0418349	0.00112285	0.00312583	0.0133483	0.0355837	0.00942651	0.025932	0.00644031	0.00106821	0.00984423	0.0261458	0.000399229	0.00402764	0.0104157	0.00631232	0
137	Mauritius	eggs	0.0053414	0.0663903	0.0673456	0.0272286	0.00942675	0.125171	0.0116553	0	0.0224931	0.144263	0.00120665	0.0188235	0.0699595	0.0897465	0.112997	0.115024	0.123193	0.00136221	0.123026	0.0785915	0.00356376	0.0147921	0.272892	0.00841555	0
137	Mauritius	fish	0.00426516	0.110751	0.0353043	0.0171625	0.00393179	0.186487	0.036598	0.00335112	0.0569466	0.0519348	0.107653	0.0538106	0.0301063	0.362108	0.0190001	0.0814402	0.108859	0.000849535	0.0474474	0.0919467	0.00255683	0.0263374	0.0662447	0.0227897	0
137	Mauritius	fruits	0.00640656	0.0111842	0.015926	0.0155137	0.00725084	0.0050014	0.0466276	0.377241	0.0789513	0.0414967	0.0224154	0.0489753	0.0293869	0	0.0965482	0.020587	0.105933	0.0294326	0.0106064	0.0192963	0.150024	0.0437068	0.0162587	0.0334986	0.279608
137	Mauritius	legumes	0	0	0	0	0	0	0	0	0	0	0	0	0	0	0	0	0	0	0	0	0	0	0	0	0
137	Mauritius	nuts	0.0016005	0.0021585	0.00695949	0.00457684	0.000290208	0.00497149	0.00378632	0.00158987	0.00464511	0.000778578	0.00105414	0.000787199	0.00165787	0	0.00757458	6.63572e-06	0.00351164	0.000130691	0.00316742	0.00547288	0.0230557	0.010862	0.0013776	0.00263776	0.0419227
137	Mauritius	oil	0.00125156	0.00794873	0.0101586	0.00261741	0.00085119	0.00173276	0.0103768	0	0.0217627	0.00351541	0.0130339	0.00225263	0.00479205	0	0.0342947	0	0.0454298	0	0.0615779	0.00862182	0.0158165	0.0128663	0.00287832	0.00211891	0.0202404
137	Mauritius	others	0.000354157	0.00259442	0.00627494	0.0214242	0.00381266	0.000965182	0.00599254	0.00386605	0.00392274	0.00294645	0.00147751	0.00240563	0.000713843	0.00241282	0.00740241	0.00183961	0.0203408	0.113241	0.00287834	0.00309561	0.0412033	0.00487034	0.00168729	0.00216038	0.0251302
137	Mauritius	pork	0.00132303	0.00925655	0.0148417	0.00770462	0.00617817	0.0156292	0.00181066	0.000324521	0.0456665	0.00739284	0.00594418	0.0047734	0.00313713	0.00681445	0.000840361	0.000251283	0.00505795	0	0.0183021	0.00924945	0.000163124	0.00196285	0.00646084	0.00211736	0
137	Mauritius	roots	0.00583879	0.0207242	0.0305656	0.0239487	0.00465419	0.00339943	0.0446577	0.142424	0.089826	0.0208318	0.0320604	0.063053	0.0288406	0	0.071464	0.0572159	0.0238432	0.0174291	0.00528494	0.0443953	0.0422693	0.0460836	0.0226415	0.0507232	0.167413
137	Mauritius	ruminant_meat	0.00372396	0.0401744	0.0728985	0.0154478	0.000609903	0.0268207	0.00696406	0.000417847	0.0216433	0.0265812	0.0245107	0.0143901	0.00825253	0.119119	0.00654334	0	0.00983198	0.00284033	0.021801	0.025833	0.000865754	0.00763037	0.026156	0.00677925	0
137	Mauritius	sugar	0.923144	0.0412537	0.101861	0.718475	0.908696	0.31821	0.568528	0	0	0	0.115101	0.295258	0.391783	0	0.156364	0	0	0	0	0.103261	0.529782	0.628005	0.138942	0.527499	0
137	Mauritius	vegetables	0.00749494	0.0442522	0.0942732	0.0569699	0.0322905	0.0114751	0.111238	0.470616	0.205869	0.139145	0.0603721	0.10397	0.0745706	0	0.458444	0.697552	0.327503	0.808616	0.0317007	0.0975763	0.157359	0.103902	0.0614095	0.11768	0.45685
138	Mexico	cereals	0.415636	0.361894	0.496661	0.486147	0.0513216	0.555135	0.64475	7.41624e-06	0.565653	0.308301	0.516034	0.499926	0.253248	0	0.193814	0.0327323	0.281701	0.0259138	0.456648	0.458151	0.592441	0.491712	0.181663	0.259493	0.597999
138	Mexico	chicken	0.0353694	0.134528	0.0651805	0.0295305	0.00542147	0.045787	0.0231056	9.37168e-05	0.0330453	0.0841566	0.156043	0.0979057	0.116093	0.0697508	0.00204928	0.000319592	0.0282356	0.00693356	0.0786816	0.0715786	0.00181851	0.0202691	0.0953495	0.0922217	0
138	Mexico	dairy	0.0562663	0.0907561	0.0610076	0.00402567	0.380477	0.0606222	0.0412489	0.000594907	0.051596	0.220075	0.00970159	0.0257403	0.147492	0.205083	0.0337511	0.276687	0.0271	0.00946265	0.0377404	0.126654	0.00180264	0.0289206	0.0865246	0.0877862	0
138	Mexico	eggs	0.0236415	0.0648194	0.0383542	0.0414578	0.0337801	0.0917157	0.00883738	0	0.00806571	0.106959	0.00140608	0.0217528	0.109476	0.073774	0.0577202	0.172932	0.0732732	0.00170568	0.0666958	0.0533376	0.00213246	0.0147773	0.319806	0.0164143	0
138	Mexico	fish	0.0159192	0.06661	0.054331	0.0213845	0.0216736	0.0815903	0.0173531	0.00135315	0.0106163	0.0281412	0.0514231	0.0311293	0.034963	0.42972	0.0098298	0.0427266	0.0535005	0.00213166	0.0334075	0.0453548	0.00339805	0.0395053	0.0538062	0.0276805	0
138	Mexico	fruits	0.0582322	0.0282008	0.0239178	0.0407419	0.0771173	0.00818728	0.0597512	0.542163	0.0603578	0.0910285	0.0540026	0.0866487	0.128981	0	0.183519	0.10378	0.179258	0.113352	0.0406305	0.0302219	0.0641228	0.0879497	0.0485644	0.145363	0.157204
138	Mexico	legumes	0.0308184	0.0604791	0.0452647	0.0762212	0.0413407	0.0136362	0.0629456	0.0083783	0.0744795	0.029567	0.0211171	0.0294086	0.0381404	0	0.305118	0.000323946	0.0125395	0.0389108	0.01913	0.0549625	0.176767	0.0868905	0.0449631	0.0801873	0.103883
138	Mexico	nuts	0.0250369	0.00967501	0.0164486	0.0232235	0.00537531	0.0108128	0.0154237	0.00312964	0.0106274	0.00351149	0.00505805	0.00496868	0.00920635	0	0.0149896	9.18784e-05	0.0139265	0.00560524	0.0692105	0.0152352	0.0546481	0.0438673	0.00696191	0.0168581	0.0330557
138	Mexico	oil	0.0321333	0.00856207	0.0119412	0.0134116	0.0174877	0.00359531	0.0159209	1.74311e-05	0.0131258	0.0047564	0.0122625	0.00685534	0.00955587	0	0.0172751	0.000242157	0.140486	0.016045	0.0897814	0.0109143	0.0131634	0.035215	0.00300717	0.00539679	0.00656943
138	Mexico	others	0.0034167	0.00970358	0.0120363	0.0373057	0.0138797	0.00261256	0.0108998	0.0019929	0.00348666	0.00413326	0.00647309	0.00507523	0.0021745	0.0121465	0.00158586	0.000717554	0.00170136	0.0126406	0.00457822	0.00957971	0.0127887	0.0201797	0.00340246	0.0102513	0.0111561
138	Mexico	pork	0.0331525	0.0511658	0.047854	0.0664144	0.12534	0.0648345	0.00777262	0.00126205	0.0927087	0.0310314	0.0392148	0.0312301	0.0277929	0.0317137	0.00243028	0.00213885	0.0170319	0	0.0561736	0.0355389	0.000552614	0.0111015	0.0428662	0.023381	0
138	Mexico	roots	0.00816236	0.00692069	0.00585561	0.0146599	0.00481303	0.000864461	0.0107661	0.0318274	0.0112609	0.00531335	0.0127488	0.0228322	0.0140433	0	0.0218875	0.0115409	0.00382929	0.00658422	0.000964576	0.0100651	0.00748197	0.0148886	0.00951385	0.0320639	0.0141463
138	Mexico	ruminant_meat	0.038626	0.0734622	0.086973	0.0358477	0.00407085	0.0437677	0.0100602	0	0.0135206	0.0326466	0.0555175	0.0330434	0.0187894	0.177812	0.00729724	0	0.00990962	0.00806591	0.0263448	0.0341388	0.000862157	0.0125886	0.0519064	0.0261907	0
138	Mexico	soybeans	0.0011519	0.0031677	0.00139514	0.00398616	0.00563246	0.0002124	0.00226889	0.00375689	0.00415748	0.00194132	0.00146619	0.00039422	0.000497567	0	0.00960444	0.000461058	0.00092613	0.00417701	0.00529354	0.00247701	0.00197456	0.00124518	0.00197087	0.00349537	0.00199247
138	Mexico	sugar	0.202115	0.00202247	0.00303613	0.054013	0.160034	0.0115199	0.0212142	3.90549e-05	0	0.000254165	0.00665233	0.0168461	0.0302501	0	0.00399311	0	0	0	0	0.00347277	0.0157439	0.0310246	0.00806572	0.0507096	5.72068e-05
138	Mexico	vegetables	0.0203226	0.0280325	0.0297428	0.0516296	0.0522356	0.0051064	0.0476819	0.405384	0.0472988	0.0481846	0.0508794	0.0862434	0.0592965	0	0.135136	0.355306	0.156582	0.748472	0.0147193	0.0383186	0.050302	0.0598652	0.0416284	0.122507	0.0739368
141	Mongolia	cereals	0.574054	0.436664	0.544197	0.674254	0.144644	0.853736	0.772966	0.000545419	0.718055	0.222103	0.623774	0.559896	0.536844	0	0.627661	0.000126522	0.628261	0.0828004	0.366716	0.615332	0.961894	0.711637	0.325216	0.425796	0.908519
141	Mongolia	chicken	0.000168581	0.000424209	0.000173861	9.73917e-05	1.96344e-05	7.88356e-05	9.48438e-05	0	0.000128353	0.000326938	0.000452847	0.000571929	0.000445966	0.000219024	1.06717e-05	0	0.000116551	2.39663e-05	0.000487709	0.000190979	2.82678e-06	7.22152e-05	0.00041942	0.000381752	0
[truncated: 1,251 more rows]

## Sheet: Table S2
Table S2. Food group specific contribution to the regional total production (average of year 2011-2014) of different nutrient. Scenario = 'all'
[truncated: 209 more rows]

[truncated: 2 more sheets: Table S3, Table S4]
